# Supplementary material for: An interpretable machine learning‐based cerebrospinal fluid proteomics clock for predicting age reveals novel insights into brain aging
Source: Aging Cell. 2024 Jun 24;23(9):e14230. doi: 10.1111/acel.14230 (PMC11488306; doi:10.1111/acel.14230)
Supplement: Supplementary file 1 — Appendix S1. [file ACEL-23-e14230-s002.xlsx]

## Sheet: Protein Age Cor.
Analytes	TargetFullName	Target	EntrezGeneSymbol	Spearman Age Cor	Age Cor Pvalue	Correlation Significant	SeqId	SeqIdVersion	SomaId	UniProt	EntrezGeneID	Units
X9900_36	Neurofilament heavy polypeptide	NFH	NEFH	0.644608	1.10726e-52	1	9900-36	3	SL019163	P12036	4744	RFU
X10082_251	Neurofilament light polypeptide	NFL	NEFL	0.62385	1.6616e-48	1	10082-251	3	SL019251	P07196	4747	RFU
X4374_45	Growth/differentiation factor 15	MIC-1	GDF15	0.61194	3.00613e-46	1	4374-45	2	SL003869	Q99988	9518	RFU
X7809_22	Spermatogenesis-associated protein 9	SPAT9	SPATA9	0.589096	3.54126e-42	1	7809-22	3	SL018265	Q9BWV2	83890	RFU
X8908_14	Potassium voltage-gated channel subfamily E regulatory beta subunit 5:Cytoplasmic domain	KCE1L:CD	KCNE5	0.572344	2.16201e-39	1	8908-14	3	SL025907	Q9UJ90	23630	RFU
X3474_19	Thrombospondin-1	Thrombospondin-1	THBS1	0.567698	1.20119e-38	1	3474-19	2	SL002705	P07996	7057	RFU
X21817_5	Myosin, light chain 9, regulatory	MYL9	MYL9	0.565931	2.28901e-38	1	21817-5	3	SL011290	P24844	10398	RFU
X3234_23	Coiled-coil domain-containing protein 80	URB	CCDC80	0.558295	3.5557e-37	1	3234-23	2	SL010390	Q76M96	151887	RFU
X15503_15	Left-right determination factor 2	Lefty-A	LEFTY2	0.548469	1.09498e-35	1	15503-15	3	SL004647	O00292	7044	RFU
X2748_3	Activin A	Activin A	INHBA	0.543543	5.85032e-35	1	2748-3	2	SL001938	P08476	3624	RFU
X19622_7	Activin A	Activin A	INHBA	0.541097	1.33076e-34	1	19622-7	3	SL001938	P08476	3624	RFU
X9805_51	Semaphorin-4B	SEM4B	SEMA4B	0.538533	3.12686e-34	1	9805-51	3	SL009047	Q9NPR2	10509	RFU
X15566_10	Calponin-1	Calponin-1	CNN1	0.536164	6.84122e-34	1	15566-10	3	SL004911	P51911	1264	RFU
X19127_1	Heat shock protein beta-6	HSPB6	HSPB6	0.533562	1.6052e-33	1	19127-1	3	SL007954	O14558	126393	RFU
X13434_172	Alpha-parvin	PARVA	PARVA	0.532654	2.15803e-33	1	13434-172	3	SL008312	Q9NVD7	55742	RFU
X3434_34	Fibronectin Fragment 3	FN1.3	FN1	0.528743	7.63761e-33	1	3434-34	1	SL010349	P02751	2335	RFU
X6064_4	Endoplasmic reticulum resident protein 44	TXNDC4	ERP44	0.527055	1.31148e-32	1	6064-4	3	SL005292	Q9BS26	23071	RFU
X6645_53	Periostin	Periostin	POSTN	0.519949	1.23482e-31	1	6645-53	3	SL005084	Q15063	10631	RFU
X6392_7	WNT1-inducible-signaling pathway protein 2	WISP-2	CCN5	0.519743	1.31697e-31	1	6392-7	3	SL004674	O76076	8839	RFU
X18289_16	C-C motif chemokine 15	MIP-5	CCL15	0.519307	1.50852e-31	1	18289-16	3	SL003190	Q16663	6359	RFU
X11245_43	Filamin-A:Calponin Homology 1	filamin A:CH1	FLNA	0.518102	2.19286e-31	1	11245-43	3	SL025863	P21333	2316	RFU
X22527_4	PDZ and LIM domain protein 3	PDLI3	PDLIM3	0.511709	1.55796e-30	1	22527-4	3	SL008220	Q53GG5	27295	RFU
X3152_57	Tumor necrosis factor receptor superfamily member 1B	TNF sR-II	TNFRSF1B	0.509216	3.30969e-30	1	3152-57	1	SL001800	P20333	7133	RFU
X14109_15	C-C motif chemokine 15	MIP-5	CCL15	0.508029	4.72801e-30	1	14109-15	3	SL003190	Q16663	6359	RFU
X8467_9	Inhibin beta A chain:Inhibin beta B chain heterodimer	Activin AB	INHBA|INHBB	0.507896	4.91987e-30	1	8467-9	3	SL004837	P08476|P09529	3624|3625	RFU
X2946_52	Complement factor D	Factor D	CFD	0.505008	1.16425e-29	1	2946-52	2	SL003327	P00746	1675	RFU
X24717_26	Serine/threonine-protein phosphatase 2A regulatory subunit B'	PTPA	PTPA	0.504727	1.26569e-29	1	24717-26	3	SL010948	Q15257	5524	RFU
X3709_4	Alanine aminotransferase 1	ALT	GPT	0.503644	1.74408e-29	1	3709-4	2	SL000617	P24298	2875	RFU
X9201_13	Transgelin-2	Transgelin-2	TAGLN2	0.499684	5.57713e-29	1	9201-13	3	SL004811	P37802	8407	RFU
X23640_10	EH domain-containing protein 2	EHD2	EHD2	0.499582	5.74573e-29	1	23640-10	3	SL008316	Q9NZN4	30846	RFU
X8368_102	Tumor necrosis factor receptor superfamily member 1B	TNF sR-II	TNFRSF1B	0.499363	6.12389e-29	1	8368-102	3	SL001800	P20333	7133	RFU
X15304_1	Regenerating islet-derived protein 3-alpha	PAP1	REG3A	0.499236	6.35569e-29	1	15304-1	3	SL002648	Q06141	5068	RFU
X18814_21	Inhibin beta A chain:Inhibin beta C chain heterodimer	Activin AC	INHBA|INHBC	0.498207	8.57163e-29	1	18814-21	3	SL020353	P08476|P55103	3624|3626	RFU
X3083_71	Tumor necrosis factor receptor superfamily member 27	XEDAR	EDA2R	0.497509	1.04928e-28	1	3083-71	1	SL005233	Q9HAV5	60401	RFU
X3457_57	Periostin	Periostin	POSTN	0.495291	1.98972e-28	1	3457-57	1	SL005084	Q15063	10631	RFU
X13738_8	Inhibin beta A chain	Inhibin bA chain	INHBA	0.486924	2.13373e-27	1	13738-8	3	SL001932	P08476	3624	RFU
X4179_57	14-3-3 protein gamma	14-3-3 protein gamma	YWHAG	0.484879	3.77328e-27	1	4179-57	3	SL004989	P61981	7532	RFU
X5272_55	SHC-transforming protein 1:Src Homology domain	SHC1:SH2	SHC1	0.482949	6.4392e-27	1	5272-55	2	SL025981	P29353	6464	RFU
X25292_4	Carboxylesterase 3	EST3	CES3	0.482579	7.13022e-27	1	25292-4	3	SL012601	Q6UWW8	23491	RFU
X6420_4	Succinate dehydrogenase assembly factor 2, mitochondrial	SDHF2	SDHAF2	0.479221	1.79021e-26	1	6420-4	3	SL017454	Q9NX18	54949	RFU
X19373_3	Myosin regulatory light chain 12A	MLRM	MYL12A	0.478455	2.20545e-26	1	19373-3	3	SL008053	P19105	10627	RFU
X12491_23	Chloride intracellular channel protein 4	CLIC4	CLIC4	0.476675	3.57377e-26	1	12491-23	3	SL008340	Q9Y696	25932	RFU
X4413_3	Antileukoproteinase	SLPI	SLPI	0.476088	4.18876e-26	1	4413-3	2	SL001888	P03973	6590	RFU
X9053_16	Cysteine-rich protein 2	CRIP2	CRIP2	0.475814	4.50929e-26	1	9053-16	3	SL008130	P52943	1397	RFU
X6342_10	Nephronectin	Nephronectin	NPNT	0.474996	5.62047e-26	1	6342-10	3	SL006194	Q6UXI9	255743	RFU
X2211_9	Metalloproteinase inhibitor 1	TIMP-1	TIMP1	0.474803	5.92061e-26	1	2211-9	11	SL000591	P01033	7076	RFU
X21351_8	Glycyl t-RNA synthetase	Glycyl t-RNA synthetase	GARS1	0.474659	6.15302e-26	1	21351-8	3	SL001910	P41250	2617	RFU
X8080_24	Prostate-associated microseminoprotein	PSMP	MSMP	0.47291	9.82933e-26	1	8080-24	3	SL011622	Q1L6U9	692094	RFU
X20105_7	Myosin light polypeptide 6	Myosin light polypeptide 6	MYL6	0.472457	1.10939e-25	1	20105-7	3	SL005669	P60660	4637	RFU
X19768_13	Cystatin B	Cystatin B	CSTB	0.470802	1.72239e-25	1	19768-13	3	SL000395	P04080	1476	RFU
X12861_13	Tropomodulin-3	TMOD3	TMOD3	0.469992	2.13476e-25	1	12861-13	3	SL006759	Q9NYL9	29766	RFU
X6425_87	Matrix metalloproteinase-19	MMP19	MMP19	0.466955	4.74754e-25	1	6425-87	3	SL007616	Q99542	4327	RFU
X3435_53	Fibronectin Fragment 4	FN1.4	FN1	0.46588	6.28775e-25	1	3435-53	2	SL010348	P02751	2335	RFU
X3050_7	von Willebrand factor	vWF	VWF	0.465571	6.81526e-25	1	3050-7	2	SL000017	P04275	7450	RFU
X22430_15	N-chimaerin	CHIN	CHN1	0.465026	7.85487e-25	1	22430-15	3	SL014721	P15882	1123	RFU
X2811_27	Angiopoietin-1	Angiopoietin-1	ANGPT1	0.464908	8.09934e-25	1	2811-27	1	SL001995	Q15389	284	RFU
X25479_8	Leucine-rich repeat flightless-interacting protein 2	LRRF2	LRRFIP2	0.459066	3.64852e-24	1	25479-8	4	SL023744	Q9Y608	9209	RFU
X15314_49	Chloride intracellular channel protein 4	CLIC4	CLIC4	0.458511	4.20337e-24	1	15314-49	3	SL008340	Q9Y696	25932	RFU
X8956_96	Scavenger receptor class F member 2:Extracellular domain	SREC-II:ECD	SCARF2	0.4578	5.03611e-24	1	8956-96	3	SL025991	Q96GP6	91179	RFU
X12387_7	PDZ and LIM domain protein 4	PDLI4	PDLIM4	0.457211	5.8478e-24	1	12387-7	3	SL013045	P50479	8572	RFU
X6304_8	Complement C1q tumor necrosis factor-related protein 1	C1QT1	C1QTNF1	0.456293	7.37788e-24	1	6304-8	3	SL012815	Q9BXJ1	114897	RFU
X11955_1	Rho GTPase-activating protein 1:Rho-GTPase activating protein domain	RHG01:Rho-GAP	ARHGAP1	0.455973	7.9992e-24	1	11955-1	3	SL025968	Q07960	392	RFU
X23173_3	Metalloproteinase inhibitor 1	TIMP-1	TIMP1	0.45476	1.086e-23	1	23173-3	3	SL000591	P01033	7076	RFU
X15540_6	Vimentin	Vimentin	VIM	0.452603	1.86491e-23	1	15540-6	3	SL000649	P08670	7431	RFU
X20243_26	Profilin-1	Profilin-1	PFN1	0.451774	2.29326e-23	1	20243-26	3	SL005670	P07737	5216	RFU
X19616_100	EF-hand domain-containing protein D1	EFHD1	EFHD1	0.450251	3.34869e-23	1	19616-100	3	SL008702	Q9BUP0	80303	RFU
X9815_5	Rho GTPase-activating protein 1:Cellular retinaldehyde-TRIO domain	RHG01:CRAL-TRIO	ARHGAP1	0.448319	5.39696e-23	1	9815-5	3	SL025967	Q07960	392	RFU
X12469_19	Microtubule-associated protein RP/EB family member 1	MARE1	MAPRE1	0.447223	7.06458e-23	1	12469-19	3	SL011230	Q15691	22919	RFU
X4272_46	Glucose-6-phosphate isomerase	PHI	GPI	0.446539	8.35379e-23	1	4272-46	2	SL000539	P06744	2821	RFU
X23703_8	PDZ and LIM domain protein 5	PDLI5	PDLIM5	0.446227	9.01762e-23	1	23703-8	3	SL008278	Q96HC4	10611	RFU
X11196_31	Collagen alpha-3(VI) chain:Bovine pancreatic trypsin inhibitor/Kunitz inhibitor domain, isoform 1	Collagen alpha-3(VI):BPTI/Kunitz inhibitor	COL6A3	0.443625	1.69938e-22	1	11196-31	3	SL025822	P12111	1293	RFU
X20064_24	Fibronectin-1 Fragment 2	FN1.2	FN1	0.44161	2.76545e-22	1	20064-24	3	SL010350	P02751	2335	RFU
X9191_8	Trefoil factor 2	Trefoil factor 2	TFF2	0.441173	3.07186e-22	1	9191-8	3	SL002602	Q03403	7032	RFU
X7660_21	Tropomyosin alpha-4 chain	Tropomyosin 4	TPM4	0.440895	3.28448e-22	1	7660-21	3	SL003646	P67936	7171	RFU
X11454_87	Eukaryotic translation initiation factor 3 subunit G	EIF3G	EIF3G	0.440422	3.67907e-22	1	11454-87	3	SL012996	O75821	8666	RFU
X16765_52	Platelet basic protein	PBP	PPBP	0.439774	4.29694e-22	1	16765-52	3	SL004294	P02775	5473	RFU
X10702_1	Collagen alpha-1(XXVIII) chain	COSA1	COL28A1	0.438844	5.36648e-22	1	10702-1	3	SL012521	Q2UY09	340267	RFU
X3623_84	Lymphocyte antigen 86	LY86	LY86	0.438515	5.80581e-22	1	3623-84	4	SL007059	O95711	9450	RFU
X3503_4	Integrin alpha-I: beta-1 complex	Integrin a1b1	ITGA1|ITGB1	0.437993	6.57379e-22	1	3503-4	2	SL003179	P56199|P05556	3672|3688	RFU
X15626_223	Basement membrane-specific heparan sulfate proteoglycan core protein	Perlecan	HSPG2	0.437986	6.58489e-22	1	15626-223	3	SL005400	P98160	3339	RFU
X4230_1	Eukaryotic translation initiation factor 4 gamma 2	IF4G2	EIF4G2	0.437841	6.81524e-22	1	4230-1	2	SL011211	P78344	1982	RFU
X9756_6	Transgelin	TAGL	TAGLN	0.437771	6.9296e-22	1	9756-6	3	SL008169	Q01995	6876	RFU
X2836_68	Neutrophil gelatinase-associated lipocalin	Lipocalin 2	LCN2	0.435986	1.05829e-21	1	2836-68	2	SL000695	P80188	3934	RFU
X20203_45	Complement C1s subcomponent	C1s	C1S	0.435984	1.05868e-21	1	20203-45	3	SL000311	P09871	716	RFU
X6520_87	Matrix Gla protein	MGP	MGP	0.433563	1.87199e-21	1	6520-87	3	SL007091	P08493	4256	RFU
X25245_22	Synembryn-A	RIC8A	RIC8A	0.433284	1.99869e-21	1	25245-22	3	SL023554	Q9NPQ8	60626	RFU
X9266_1	Triggering receptor expressed on myeloid cells 1	sTREM-1	TREM1	0.431172	3.27245e-21	1	9266-1	3	SL004968	Q9NP99	54210	RFU
X9757_29	Protein enabled homolog	ENAH	ENAH	0.429872	4.42511e-21	1	9757-29	3	SL019147	Q8N8S7	55740	RFU
X15640_54	Transgelin	TAGL	TAGLN	0.429853	4.4446e-21	1	15640-54	3	SL008169	Q01995	6876	RFU
X4978_54	Drebrin-like protein	DBNL	DBNL	0.428721	5.77509e-21	1	4978-54	2	SL011628	Q9UJU6	28988	RFU
X5858_6	14-3-3 protein zeta/delta	14-3-3 protein zeta/delta	YWHAZ	0.428434	6.17046e-21	1	5858-6	5	SL005688	P63104	7534	RFU
X12689_56	Actin-related protein 2/3 complex subunit 1B	ARC1B	ARPC1B	0.427775	7.18119e-21	1	12689-56	3	SL011157	O15143	10095	RFU
X23696_256	tRNA (adenine(58)-N(1))-methyltransferase non-catalytic subunit TRM6	TRM6	TRMT6	0.427746	7.22943e-21	1	23696-256	3	SL023309	Q9UJA5	51605	RFU
X15635_4	SPARC-related modular calcium-binding protein 2	SMOC2	SMOC2	0.427351	7.91644e-21	1	15635-4	3	SL012834	Q9H3U7	64094	RFU
X2605_49	Tumor necrosis factor receptor superfamily member 8	CD30	TNFRSF8	0.426809	8.96528e-21	1	2605-49	2	SL004180	P28908	943	RFU
X8304_50	Tumor necrosis factor receptor superfamily member 11B	OPG	TNFRSF11B	0.426606	9.39263e-21	1	8304-50	3	SL002539	O00300	4982	RFU
X2888_49	Complement component C7	C7	C7	0.426403	9.83981e-21	1	2888-49	2	SL000323	P10643	730	RFU
X3438_10	Follistatin-related protein 3	FSTL3	FSTL3	0.42528	1.27181e-20	1	3438-10	2	SL009324	O95633	10272	RFU
X10521_10	Matrix-remodeling-associated protein 8:Extracellular domain	MXRA8:ECD	MXRA8	0.424909	1.38411e-20	1	10521-10	3	SL025939	Q9BRK3	54587	RFU
X18299_13	Calpain small subunit 1	CPNS1	CAPNS1	0.424817	1.41349e-20	1	18299-13	3	SL016349	P04632	826	RFU
X22381_1	Endoribonuclease LACTB2	LACB2	LACTB2	0.42358	1.87241e-20	1	22381-1	3	SL023040	Q53H82	51110	RFU
X5738_25	Tenascin	Tenascin	TNC	0.423574	1.87498e-20	1	5738-25	3	SL003198	P24821	3371	RFU
X18893_26	Adhesion G-protein coupled receptor G1	GPR56	ADGRG1	0.423388	1.95568e-20	1	18893-26	3	SL009016	Q9Y653	9289	RFU
X16882_27	14 kDa phosphohistidine phosphatase	PHP14	PHPT1	0.423217	2.03306e-20	1	16882-27	3	SL008943	Q9NRX4	29085	RFU
X24895_25	F-BAR and double SH3 domains protein 1	FCSD1	FCHSD1	0.422393	2.44949e-20	1	24895-25	3	SL023599	Q86WN1	89848	RFU
X12498_12	Tax1-binding protein 3	TX1B3	TAX1BP3	0.422312	2.49465e-20	1	12498-12	3	SL019719	O14907	30851	RFU
X6259_60	Tenascin	Tenascin	TNC	0.422045	2.64972e-20	1	6259-60	3	SL003198	P24821	3371	RFU
X18871_24	Allograft inflammatory factor 1-like	AIF1L	AIF1L	0.422007	2.67273e-20	1	18871-24	3	SL020884	Q9BQI0	83543	RFU
X17165_1	Beta-thromboglobulin	BTG	PPBP	0.421717	2.8534e-20	1	17165-1	3	SL003044	P02775	5473	RFU
X16914_104	Monocyte differentiation antigen CD14, soluble	sCD14	CD14	0.421543	2.96711e-20	1	16914-104	3	SL001743	P08571	929	RFU
X21341_19	Charged multivesicular body protein 4a	CHM4A	CHMP4A	0.420879	3.44584e-20	1	21341-19	3	SL021983	Q9BY43	29082	RFU
X4544_4	Connective tissue-activating peptide III	CTAP-III	PPBP	0.420779	3.52368e-20	1	4544-4	3	SL004708	P02775	5473	RFU
X8289_8	Transmembrane glycoprotein NMB:Extracellular domain	GPNMB:ECD	GPNMB	0.420718	3.57304e-20	1	8289-8	3	SL025876	Q14956	10457	RFU
X5596_75	T-cell surface glycoprotein CD5:Extracellular domain	CD5:ECD	CD5	0.420603	3.66619e-20	1	5596-75	3	SL025815	P06127	921	RFU
X16770_3	Lithostathine-1-beta	REG1B	REG1B	0.42016	4.04939e-20	1	16770-3	3	SL012438	P48304	5968	RFU
X17678_28	V-set and immunoglobulin domain-containing protein 4	VSIG4	VSIG4	0.41738	7.53225e-20	1	17678-28	3	SL006796	Q9Y279	11326	RFU
X19233_75	Copper transport protein ATOX1	ATOX1	ATOX1	0.417187	7.86186e-20	1	19233-75	3	SL006960	O00244	475	RFU
X19311_15	Beta-crystallin S	CRBS	CRYGS	0.416876	8.42424e-20	1	19311-15	3	SL019513	P22914	1427	RFU
X8327_26	Dipeptidase 2	DPEP2	DPEP2	0.416699	8.7618e-20	1	8327-26	3	SL018483	Q9H4A9	64174	RFU
X13731_14	Complement component C7	C7	C7	0.415903	1.04498e-19	1	13731-14	3	SL000323	P10643	730	RFU
X9762_14	Vasodilator-stimulated phosphoprotein	VASP	VASP	0.415678	1.09828e-19	1	9762-14	3	SL011198	P50552	7408	RFU
X18387_7	Hsc70-interacting protein	suppression of tumorigenicity 13	ST13	0.415145	1.2354e-19	1	18387-7	3	SL009200	P50502	6767	RFU
X13095_51	Lithostathine-1-alpha	PSP	REG1A	0.414858	1.31594e-19	1	13095-51	3	SL005357	P05451	5967	RFU
X4479_14	Plasma protease C1 inhibitor	C1-Esterase Inhibitor	SERPING1	0.414087	1.5593e-19	1	4479-14	2	SL000308	P05155	710	RFU
X23569_53	START domain-containing protein 10	STA10	STARD10	0.413954	1.60553e-19	1	23569-53	3	SL023345	Q9Y365	10809	RFU
X2790_54	Neutrophil-activating peptide 2	NAP-2	PPBP	0.411856	2.54117e-19	1	2790-54	2	SL003191	P02775	5473	RFU
X2991_9	Interleukin-1 receptor type 1	IL-1 sRI	IL1R1	0.41177	2.58969e-19	1	2991-9	2	SL001997	P14778	3554	RFU
X4920_10	Lysozyme C	Lysozyme	LYZ	0.411703	2.62762e-19	1	4920-10	1	SL000510	P61626	4069	RFU
X13090_17	Protein S100-A6	S100A6	S100A6	0.41047	3.43642e-19	1	13090-17	3	SL004827	P06703	6277	RFU
X25117_17	PGM5	PGM5	PGM5	0.410222	3.62593e-19	1	25117-17	3	SL002742	Q15124	5239	RFU
X12414_31	14-3-3 protein beta/alpha	14-3-3 protein beta/alpha	YWHAB	0.409106	4.61716e-19	1	12414-31	3	SL004815	P31946	7529	RFU
X5091_28	Leukocyte immunoglobulin-like receptor subfamily B member 2	ILT-4	LILRB2	0.408682	5.05973e-19	1	5091-28	3	SL005191	Q8N423	10288	RFU
X14156_33	14-3-3 protein beta/alpha	14-3-3 protein beta/alpha	YWHAB	0.408482	5.28297e-19	1	14156-33	3	SL004815	P31946	7529	RFU
X10041_3	Hepatocyte nuclear factor 4-alpha	HNF4A	HNF4A	0.406967	7.31828e-19	1	10041-3	3	SL007226	P41235	3172	RFU
X5392_73	Tumor necrosis factor receptor superfamily member 6	Fas, soluble	FAS	0.406891	7.43822e-19	1	5392-73	2	SL002731	P25445	355	RFU
X24637_3	Transcription elongation factor A protein-like 5	TCAL5	TCEAL5	0.404987	1.11755e-18	1	24637-3	3	SL023182	Q5H9L2	340543	RFU
X3336_50	Tissue factor pathway inhibitor	TFPI	TFPI	0.404439	1.25588e-18	1	3336-50	1	SL001998	P10646	7035	RFU
X13622_16	Serine/threonine-protein phosphatase 2A 56 kDa regulatory subunit alpha isoform	2A5A	PPP2R5A	0.404131	1.34098e-18	1	13622-16	3	SL014961	Q15172	5525	RFU
X9459_7	Tumor necrosis factor receptor superfamily member 6	Fas, soluble	FAS	0.403881	1.41423e-18	1	9459-7	3	SL002731	P25445	355	RFU
X8018_43	V-set and immunoglobulin domain-containing protein 2	VSIG2	VSIG2	0.403733	1.45926e-18	1	8018-43	3	SL018397	Q96IQ7	23584	RFU
X17757_86	Calcium-binding protein 39	CAB39	CAB39	0.403641	1.4882e-18	1	17757-86	3	SL006798	Q9Y376	51719	RFU
X9870_17	Tryptophan--tRNA ligase, cytoplasmic	SYWC	WARS1	0.403559	1.51417e-18	1	9870-17	3	SL011183	P23381	7453	RFU
X3311_27	Low affinity immunoglobulin gamma Fc region receptor III-B	FCG3B	FCGR3B	0.403553	1.51616e-18	1	3311-27	1	SL008609	O75015	2215	RFU
X4721_54	Trefoil factor 3	TFF3	TFF3	0.401944	2.13063e-18	1	4721-54	2	SL006119	Q07654	7033	RFU
X6260_14	Tenascin	Tenascin	TNC	0.401891	2.15471e-18	1	6260-14	3	SL003198	P24821	3371	RFU
X5885_55	Eukaryotic translation initiation factor 4H	eIF-4H	EIF4H	0.401306	2.43732e-18	1	5885-55	3	SL004924	Q15056	7458	RFU
X17450_51	Histidine--tRNA ligase, cytoplasmic	Histidyl-tRNA synthetase	HARS1	0.401134	2.52744e-18	1	17450-51	3	SL006248	P12081	3035	RFU
X8394_56	Non-secretory ribonuclease	RNase 2	RNASE2	0.400989	2.6057e-18	1	8394-56	3	SL004559	P10153	6036	RFU
X17325_10	Guanylate kinase	KGUA	GUK1	0.400881	2.66518e-18	1	17325-10	3	SL014982	Q16774	2987	RFU
X4829_43	14-3-3 protein sigma	STRATIFIN	SFN	0.399635	3.46132e-18	1	4829-43	6	SL001737	P31947	2810	RFU
X12800_5	Tubulin polymerization-promoting protein family member 2	TPPP2	TPPP2	0.399539	3.53182e-18	1	12800-5	3	SL019890	P59282	122664	RFU
X8323_163	Trefoil factor 3	TFF3	TFF3	0.39931	3.70469e-18	1	8323-163	3	SL006119	Q07654	7033	RFU
X4992_49	Granulins	GRN	GRN	0.398762	4.15458e-18	1	4992-49	1	SL007173	P28799	2896	RFU
X9753_17	Ezrin	Ezrin	EZR	0.398258	4.61444e-18	1	9753-17	3	SL003645	P15311	7430	RFU
X9846_32	Rho GDP-dissociation inhibitor 2	Rho-GDI beta	ARHGDIB	0.398065	4.80396e-18	1	9846-32	3	SL004615	P52566	397	RFU
X25219_17	V-type proton ATPase subunit F	VATF	ATP6V1F	0.397985	4.88468e-18	1	25219-17	3	SL020936	Q16864	9296	RFU
X4983_6	Endoplasmic reticulum resident protein 29	ERP29	ERP29	0.397439	5.47208e-18	1	4983-6	1	SL003522	P30040	10961	RFU
X13093_6	Secreted and transmembrane protein 1	SECTM1	SECTM1	0.396973	6.02786e-18	1	13093-6	3	SL005430	Q8WVN6	6398	RFU
X5644_60	Ribonuclease 4	RNAS4	RNASE4	0.396381	6.81491e-18	1	5644-60	3	SL007198	P34096	6038	RFU
X21323_2	RWD domain-containing protein 1	RWDD1	RWDD1	0.396295	6.93634e-18	1	21323-2	3	SL022216	Q9H446	51389	RFU
X18821_9	C4a anaphylatoxin	C4a	C4A|C4B	0.395916	7.50223e-18	1	18821-9	3	SL000317	P0C0L4|P0C0L5	720|100293534	RFU
X8043_153	Cartilage oligomeric matrix protein	COMP	COMP	0.395	9.06354e-18	1	8043-153	3	SL002530	P49747	1311	RFU
X15678_71	Dickkopf-related protein 2	DKK2	DKK2	0.394535	9.97365e-18	1	15678-71	3	SL009413	Q9UBU2	27123	RFU
X25451_39	Transcriptional coactivator YAP1	YAP1	YAP1	0.394452	1.01465e-17	1	25451-39	3	SL023187	P46937	10413	RFU
X6962_5	HLA class II histocompatibility antigen, DR beta 3 chain	DRB3	HLA-DRB3	0.393496	1.23474e-17	1	6962-5	3	SL017963	P79483	3125	RFU
X3365_7	Dickkopf-related protein 4	Dkk-4	DKK4	0.3929	1.39489e-17	1	3365-7	2	SL010612	Q9UBT3	27121	RFU
X10738_11	Fibulin-5	fibulin 5	FBLN5	0.392628	1.47463e-17	1	10738-11	3	SL004460	Q9UBX5	10516	RFU
X8969_49	Monocyte differentiation antigen CD14	CD14	CD14	0.390991	2.05909e-17	1	8969-49	3	SL018823	P08571	929	RFU
X12517_52	Programmed cell death protein 5	TFAR19	PDCD5	0.390097	2.4683e-17	1	12517-52	3	SL003787	O14737	9141	RFU
X4314_12	dCTP pyrophosphatase 1	XTP3A	DCTPP1	0.388549	3.37543e-17	1	4314-12	2	SL011809	Q9H773	79077	RFU
X13950_9	Collagen type IV alpha-3-binding protein:StAR-related lipid-transfer domain, isoform 2	C43BP:START domain	CERT1	0.388491	3.41481e-17	1	13950-9	3	SL025806	Q9Y5P4	10087	RFU
X18373_13	Radixin	Radixin	RDX	0.387738	3.97358e-17	1	18373-13	3	SL005848	P35241	5962	RFU
X17398_55	Heme oxygenase 1	HO-1	HMOX1	0.387692	4.01076e-17	1	17398-55	3	SL004627	P09601	3162	RFU
X21110_5	Ubiquitin-conjugating enzyme E2 Z	UBE2Z	UBE2Z	0.387621	4.06842e-17	1	21110-5	3	SL022283	Q9H832	65264	RFU
X20444_12	Tubulin polymerization-promoting protein family member 3	TPPP3	TPPP3	0.385363	6.39347e-17	1	20444-12	3	SL022265	Q9BW30	51673	RFU
X19601_15	Ankyrin repeat and SOCS box protein 9	ASB9	ASB9	0.385124	6.70484e-17	1	19601-15	3	SL019725	Q96DX5	140462	RFU
X13590_1	Oligoribonuclease, mitochondrial	ORN	REXO2	0.385011	6.85785e-17	1	13590-1	3	SL020207	Q9Y3B8	25996	RFU
X21124_17	Yae1 domain-containing protein 1	YAED1	YAE1	0.384752	7.22011e-17	1	21124-17	3	SL022294	Q9NRH1	57002	RFU
X8840_61	Complement C1s subcomponent	C1s	C1S	0.384239	7.9955e-17	1	8840-61	3	SL000311	P09871	716	RFU
X4775_34	Gelsolin	Gelsolin	GSN	0.384186	8.08003e-17	1	4775-34	3	SL005572	P06396	2934	RFU
X12392_30	ADP-ribosylation factor-like protein 1	ARL1	ARL1	0.383848	8.64058e-17	1	12392-30	3	SL019701	P40616	400	RFU
X7625_27	14-3-3 protein theta	14-3-3 protein theta	YWHAQ	0.383661	8.9666e-17	1	7625-27	3	SL008071	P27348	10971	RFU
X25308_8	LIM domain kinase 1	LIMK1	LIMK1	0.383396	9.45055e-17	1	25308-8	3	SL013795	P53667	3984	RFU
X4154_57	P-selectin	P-Selectin	SELP	0.38303	1.01615e-16	1	4154-57	2	SL000560	P16109	6403	RFU
X18226_148	Cytochrome c oxidase subunit 5A, mitochondrial	COX5A	COX5A	0.383029	1.01627e-16	1	18226-148	3	SL005676	P20674	9377	RFU
X3405_6	Ubiquitin-fold modifier-conjugating enzyme 1	UFC1	UFC1	0.382733	1.07756e-16	1	3405-6	2	SL010529	Q9Y3C8	51506	RFU
X20965_18	Microtubule-associated proteins 1A/1B light chain 3 beta 2	MP3B2	MAP1LC3B2	0.381057	1.49916e-16	1	20965-18	3	SL022100	A6NCE7	643246	RFU
X11142_11	Angiopoietin-related protein 1:C-Term, Fibrinogen domian	ANGL1:C-term	ANGPTL1	0.380845	1.56275e-16	1	11142-11	3	SL025792	O95841	9068	RFU
X9401_57	Metalloprotease TIKI1	CB089	TRABD2A	0.379755	1.93483e-16	1	9401-57	3	SL017497	Q86V40	129293	RFU
X7145_1	Inter-alpha-trypsin inhibitor heavy chain H3	ITIH3	ITIH3	0.37859	2.42911e-16	1	7145-1	3	SL006517	Q06033	3699	RFU
X9877_28	Crk-like protein	CRKL	CRKL	0.377392	3.06631e-16	1	9877-28	3	SL013040	P46109	1399	RFU
X17467_1	Dehydrogenase/reductase SDR family member 9	DHRS9	DHRS9	0.376561	3.60145e-16	1	17467-1	3	SL015172	Q9BPW9	10170	RFU
X21862_145	LIM and SH3 domain protein 1	LASP-1	LASP1	0.375527	4.39721e-16	1	21862-145	3	SL004612	Q14847	3927	RFU
X2900_53	C-C motif chemokine 14	HCC-1	CCL14	0.374398	5.4641e-16	1	2900-53	3	SL003329	Q16627	6358	RFU
X3708_62	Alpha-2-macroglobulin	a2-Macroglobulin	A2M	0.373811	6.1158e-16	1	3708-62	1	SL000252	P01023	2	RFU
X17722_5	Peptidyl-prolyl cis-trans isomerase FKBP4	FKBP52 protein	FKBP4	0.37344	6.56609e-16	1	17722-5	3	SL002795	Q02790	2288	RFU
X4976_57	Adapter molecule crk	CRK	CRK	0.373371	6.65284e-16	1	4976-57	1	SL013240	P46108	1398	RFU
X21491_7	Vascular adhesion protein-1	VAP-1	AOC3	0.372612	7.69154e-16	1	21491-7	3	SL004426	Q16853	8639	RFU
X3397_7	Tyrosine-protein phosphatase non-receptor type 11	SHP-2	PTPN11	0.37259	7.72382e-16	1	3397-7	4	SL010616	Q06124	5781	RFU
X2642_4	Platelet-activating factor acetylhydrolase IB subunit beta	PAFAH beta subunit	PAFAH1B2	0.371763	9.04176e-16	1	2642-4	1	SL004760	P68402	5049	RFU
X24443_8	Mortality factor 4-like protein 2	MO4L2	MORF4L2	0.371692	9.16459e-16	1	24443-8	3	SL021011	Q15014	9643	RFU
X11313_100	Pterin-4-alpha-carbinolamine dehydratase	PHS	PCBD1	0.371292	9.88811e-16	1	11313-100	3	SL008857	P61457	5092	RFU
X8305_18	Extracellular sulfatase Sulf-2	SULF2	SULF2	0.370513	1.14632e-15	1	8305-18	3	SL008928	Q8IWU5	55959	RFU
X12975_11	Keratin, type I cytoskeletal 20	Keratin 20	KRT20	0.370006	1.26178e-15	1	12975-11	3	SL002694	P35900	54474	RFU
X2925_9	Plasminogen activator inhibitor 1	PAI-1	SERPINE1	0.369702	1.33648e-15	1	2925-9	1	SL000006	P05121	5054	RFU
X17380_2	Ubiquitin-conjugating enzyme E2 K	UBE2K	UBE2K	0.369642	1.35176e-15	1	17380-2	3	SL013054	P61086	3093	RFU
X15339_32	Cofilin-2	COF2	CFL2	0.368881	1.56014e-15	1	15339-32	3	SL008333	Q9Y281	1073	RFU
X2913_1	C-C motif chemokine 23	MPIF-1	CCL23	0.368742	1.60174e-15	1	2913-1	2	SL003302	P55773	6368	RFU
X16885_49	Microtubule-associated protein RP/EB family member 3	MARE3	MAPRE3	0.366571	2.4067e-15	1	16885-49	3	SL020106	Q9UPY8	22924	RFU
X24475_45	Sorting nexin-12	SNX12	SNX12	0.366382	2.49319e-15	1	24475-45	3	SL013297	Q9UMY4	29934	RFU
X23408_1	Sorting nexin 16	Sorting nexin 16	SNX16	0.365913	2.72098e-15	1	23408-1	3	SL005088	P57768	64089	RFU
X4192_10	Alcohol dehydrogenase [NADP(+)]	AK1A1	AKR1A1	0.365608	2.88037e-15	1	4192-10	2	SL008039	P14550	10327	RFU
X22009_1	Protein phosphatase 1B	PPM1B	PPM1B	0.365386	3.00192e-15	1	22009-1	3	SL014650	O75688	5495	RFU
X3280_49	Aggrecan core protein	Aggrecan	ACAN	0.364923	3.2718e-15	1	3280-49	2	SL004661	P16112	176	RFU
X23414_12	Zinc finger protein 483	ZN483	ZNF483	0.364778	3.36112e-15	1	23414-12	3	SL023681	Q8TF39	158399	RFU
X23318_60	Phosphatidylcholine transfer protein	PPCT	PCTP	0.364558	3.50116e-15	1	23318-60	3	SL023407	Q9UKL6	58488	RFU
X14116_129	Protein S100-A4	S100A4	S100A4	0.364449	3.57223e-15	1	14116-129	3	SL004821	P26447	6275	RFU
X2570_72	Insulin-like growth factor-binding protein 2	IGFBP-2	IGFBP2	0.364325	3.65551e-15	1	2570-72	5	SL000466	P18065	3485	RFU
X2201_17	Endostatin	Endostatin	COL18A1	0.364067	3.83474e-15	1	2201-17	6	SL000403	P39060	80781	RFU
X9934_29	Phosphatidylinositol transfer protein alpha isoform	PIPNA	PITPNA	0.36394	3.92602e-15	1	9934-29	3	SL005697	Q00169	5306	RFU
X9999_1	Interferon regulatory factor 6	IRF6	IRF6	0.363399	4.33885e-15	1	9999-1	3	SL019231	O14896	3664	RFU
X17344_23	Stomatin-like protein 1	STML1	STOML1	0.362805	4.84173e-15	1	17344-23	3	SL018388	Q9UBI4	9399	RFU
X3303_23	Cystatin-M	Cystatin M	CST6	0.362507	5.11555e-15	1	3303-23	2	SL004438	Q15828	1474	RFU
X2625_53	Hsp90alpha	HSP 90a	HSP90AA1	0.362481	5.13976e-15	1	2625-53	4	SL000453	P07900	3320	RFU
X5018_68	Peroxiredoxin-6	Peroxiredoxin-6	PRDX6	0.36233	5.28511e-15	1	5018-68	1	SL005694	P30041	9588	RFU
X5599_88	Prenylcysteine oxidase-like	PCYXL	PCYOX1L	0.362268	5.34584e-15	1	5599-88	3	SL017089	Q8NBM8	78991	RFU
X15585_304	Fibulin-5	fibulin 5	FBLN5	0.36224	5.37263e-15	1	15585-304	3	SL004460	Q9UBX5	10516	RFU
X14747_9	Cytokine receptor-like factor 1	CRLF1	CRLF1	0.36208	5.53365e-15	1	14747-9	3	SL020310	O75462	9244	RFU
X5635_66	Triggering receptor expressed on myeloid cells 2	TREM2	TREM2	0.362078	5.53531e-15	1	5635-66	3	SL017099	Q9NZC2	54209	RFU
X16300_4	Triggering receptor expressed on myeloid cells 2	TREM2	TREM2	0.362022	5.59337e-15	1	16300-4	3	SL017099	Q9NZC2	54209	RFU
X14318_1	Vacuolar protein sorting-associated protein 29	VPS29	VPS29	0.362013	5.6023e-15	1	14318-1	3	SL013288	Q9UBQ0	51699	RFU
X9831_12	Ras GTPase-activating protein-binding protein 2	G3BP2	G3BP2	0.3618	5.82542e-15	1	9831-12	3	SL015343	Q9UN86	9908	RFU
X3392_68	Protein kinase B gamma	PKB gamma	AKT3	0.361254	6.43969e-15	1	3392-68	2	SL003767	Q9Y243	10000	RFU
X5675_6	Tenascin	Tenascin	TNC	0.360054	8.02194e-15	1	5675-6	3	SL003198	P24821	3371	RFU
X13576_15	Glutathione S-transferase P	Glutathione S-transferase Pi	GSTP1	0.360035	8.05018e-15	1	13576-15	3	SL003643	P09211	2950	RFU
X22049_24	14-3-3 protein eta	14-3-3 eta	YWHAH	0.359594	8.72476e-15	1	22049-24	3	SL005796	Q04917	7533	RFU
X19332_1	MOB-like protein phocein	MOBL3	MOB4	0.359582	8.74433e-15	1	19332-1	3	SL016539	Q9Y3A3	25843	RFU
X25285_14	Kelch repeat and BTB domain-containing protein 11	KBTBB	KBTBD11	0.359325	9.16246e-15	1	25285-14	3	SL023668	O94819	9920	RFU
X3034_1	Glial fibrillary acidic protein	GFAP	GFAP	0.359213	9.35161e-15	1	3034-1	2	SL004271	P14136	2670	RFU
X5028_59	Scavenger receptor cysteine-rich type 1 protein M130	sCD163	CD163	0.358759	1.01564e-14	1	5028-59	1	SL005764	Q86VB7	9332	RFU
X23284_5	LIM domain only transcription factor protein 4	LMO4	LMO4	0.358399	1.08426e-14	1	23284-5	3	SL004972	P61968	8543	RFU
X16780_6	Heat shock 70 kDa protein 1A	HSP 70	HSPA1A	0.358105	1.14378e-14	1	16780-6	3	SL000451	P0DMV8	3303	RFU
X14326_4	Ubiquitin-conjugating enzyme E2 E1	UB2E1	UBE2E1	0.358079	1.14922e-14	1	14326-4	3	SL006253	P51965	7324	RFU
X12358_6	Immunoglobulin-binding protein 1	IGBP1	IGBP1	0.358047	1.15593e-14	1	12358-6	3	SL007325	P78318	3476	RFU
X3872_2	Translationally-controlled tumor protein	TCTP	TPT1	0.357786	1.21199e-14	1	3872-2	1	SL005679	P13693	7178	RFU
X11212_7	Thioredoxin domain-containing protein 5	TXND5	TXNDC5	0.357067	1.38025e-14	1	11212-7	3	SL008805	Q8NBS9	81567	RFU
X2668_70	Calpain I	Calpain I	CAPN1|CAPNS1	0.356433	1.54771e-14	1	2668-70	2	SL000337	P07384|P04632	823|826	RFU
X20107_11	Myosin light polypeptide 4	MYL4	MYL4	0.356321	1.57918e-14	1	20107-11	3	SL008030	P12829	4635	RFU
X5066_134	CMRF35-like molecule 6	CLM6	CD300C	0.35621	1.61124e-14	1	5066-134	3	SL014270	Q08708	10871	RFU
X19293_6	Vacuolar protein sorting-associated protein 26A	VP26A	VPS26A	0.356109	1.64072e-14	1	19293-6	3	SL012994	O75436	9559	RFU
X2789_26	Matrilysin	MMP-7	MMP7	0.35555	1.81434e-14	1	2789-26	2	SL000525	P09237	4316	RFU
X20915_68	Adaptin ear-binding coat-associated protein 2	NECP2	NECAP2	0.355528	1.82136e-14	1	20915-68	3	SL022135	Q9NVZ3	55707	RFU
X15627_83	RAC-alpha serine/threonine-protein kinase	PKB	AKT1	0.35548	1.83725e-14	1	15627-83	3	SL003721	P31749	207	RFU
X18901_26	Heat shock 70 kDa protein 1B	HS71B	HSPA1B	0.355478	1.83796e-14	1	18901-26	3	SL021233	P0DMV9	3303	RFU
X14108_15	Transforming growth factor beta-1	TGF-b1	TGFB1	0.355054	1.98338e-14	1	14108-15	3	SL000584	P01137	7040	RFU
X9013_60	Netrin-1	NET1	NTN1	0.354565	2.16505e-14	1	9013-60	3	SL012395	O95631	9423	RFU
X9076_25	Proenkephalin-A	PENK	PENK	0.354049	2.3744e-14	1	9076-25	3	SL008353	P01210	5179	RFU
X15386_7	Fatty acid-binding protein, adipocyte	FABPA	FABP4	0.353779	2.49203e-14	1	15386-7	3	SL005086	P15090	2167	RFU
X9377_25	Kit ligand	SCF	KITLG	0.35366	2.5456e-14	1	9377-25	3	SL002787	P21583	4254	RFU
X14157_21	14-3-3 protein epsilon	14-3-3E	YWHAE	0.353479	2.62922e-14	1	14157-21	3	SL004984	P62258	7531	RFU
X4962_52	Cerebral dopamine neurotrophic factor	ARMEL	CDNF	0.353189	2.76856e-14	1	4962-52	1	SL012538	Q49AH0	441549	RFU
X24493_10	Myotubularin-related protein 7	MTMR7	MTMR7	0.35307	2.82813e-14	1	24493-10	3	SL023699	Q9Y216	9108	RFU
X21756_5	UBE2N/UBE2V2 Complex	UBE2N/UBE2V2 Complex	UBE2N|UBE2V2	0.353065	2.83049e-14	1	21756-5	3	SL022696	P61088|Q15819	7334|7336	RFU
X23601_43	Acyl-coenzyme A thioesterase 12	ACO12	ACOT12	0.352884	2.92316e-14	1	23601-43	3	SL023533	Q8WYK0	134526	RFU
X2950_57	Insulin-like growth factor-binding protein 4	IGFBP-4	IGFBP4	0.35244	3.16375e-14	1	2950-57	2	SL005171	P22692	3487	RFU
X14151_4	Ubiquitin-like protein ISG15	UCRP	ISG15	0.352153	3.32904e-14	1	14151-4	3	SL015510	P05161	9636	RFU
X5437_63	Fatty acid-binding protein, heart	FABP	FABP3	0.35214	3.33711e-14	1	5437-63	3	SL001774	P05413	2170	RFU
X21747_8	UBE2N (Ubc13)/Uev1a Complex	UBE2N/UB2V1 Complex	UBE2N|UBE2V1	0.351561	3.69767e-14	1	21747-8	3	SL022695	P61088|Q13404	7334|387522	RFU
X10889_2	Melanocortin-2 receptor accessory protein 2	MRAP2	MRAP2	0.351377	3.8204e-14	1	10889-2	3	SL017998	Q96G30	112609	RFU
X18382_109	Catechol O-methyltransferase	Catechol O-methyltransferase	COMT	0.351341	3.84511e-14	1	18382-109	3	SL009649	P21964	1312	RFU
X12747_89	RNA-binding protein 3	RBM3	RBM3	0.351235	3.91758e-14	1	12747-89	3	SL010231	P98179	5935	RFU
X23265_15	Tumor protein D54	TPD54	TPD52L2	0.351196	3.94481e-14	1	23265-15	3	SL007964	O43399	7165	RFU
X4982_54	Elafin	Elafin	PI3	0.350802	4.22963e-14	1	4982-54	1	SL004458	P19957	5266	RFU
X25967_34	Metalloproteinase inhibitor 1	TIMP-1	TIMP1	0.350211	4.69474e-14	1	25967-34	3	SL000591	P01033	7076	RFU
X9854_36	Aldose reductase	Aldose reductase	AKR1B1	0.349925	4.93725e-14	1	9854-36	3	SL003659	P15121	231	RFU
X23416_47	Sorting nexin-15	Sorting nexin-15	SNX15	0.349758	5.08476e-14	1	23416-47	3	SL005576	Q9NRS6	29907	RFU
X14148_2	Ubiquitin-like protein ISG15	UCRP	ISG15	0.34974	5.10148e-14	1	14148-2	3	SL015510	P05161	9636	RFU
X4276_10	Phosphatidylethanolamine-binding protein 1	prostatic binding protein	PEBP1	0.349451	5.36711e-14	1	4276-10	2	SL005358	P30086	5037	RFU
X24891_54	Epidermal growth factor receptor kinase substrate 8-like protein 2	ES8L2	EPS8L2	0.348693	6.13182e-14	1	24891-54	3	SL009030	Q9H6S3	64787	RFU
X16610_13	Low-density lipoprotein receptor-related protein 10	LRP10	LRP10	0.348469	6.37781e-14	1	16610-13	3	SL007503	Q7Z4F1	26020	RFU
X3046_31	Resistin	resistin	RETN	0.348072	6.83635e-14	1	3046-31	1	SL004260	Q9HD89	56729	RFU
X6440_31	Microfibrillar-associated protein 5	MFAP5	MFAP5	0.348061	6.84952e-14	1	6440-31	3	SL012493	Q13361	8076	RFU
X13126_52	Desmocollin-2	DSC2	DSC2	0.347398	7.69194e-14	1	13126-52	3	SL008631	Q02487	1824	RFU
X21439_37	Hematopoietic lineage cell-specific protein	HCLS1	HCLS1	0.347165	8.01087e-14	1	21439-37	3	SL022538	P14317	3059	RFU
X19161_1	Ubiquitin carboxyl-terminal hydrolase 15	UBP15	USP15	0.347117	8.07861e-14	1	19161-1	3	SL010976	Q9Y4E8	9958	RFU
X2654_19	Tumor necrosis factor receptor superfamily member 1A	TNF sR-I	TNFRSF1A	0.347112	8.08637e-14	1	2654-19	1	SL001992	P19438	7132	RFU
X3283_21	Transforming growth factor-beta-induced protein ig-h3	BGH3	TGFBI	0.346963	8.29805e-14	1	3283-21	1	SL006544	Q15582	7045	RFU
X4496_60	Macrophage metalloelastase	MMP-12	MMP12	0.346903	8.38579e-14	1	4496-60	2	SL000522	P39900	4321	RFU
X17332_3	Poly(ADP-ribose) glycohydrolase ARH3	ARHL2	ADPRS	0.346898	8.39373e-14	1	17332-3	3	SL018690	Q9NX46	54936	RFU
X22094_15	Uncharacterized protein C2orf73	CB073	C2orf73	0.34643	9.10626e-14	1	22094-15	3	SL022852	Q8N5S3	129852	RFU
X11851_21	Triggering receptor expressed on myeloid cells 2	TREM2	TREM2	0.346283	9.34177e-14	1	11851-21	3	SL017099	Q9NZC2	54209	RFU
X17176_13	PC4 and SFRS1-interacting protein	PSIP1	PSIP1	0.345832	1.01041e-13	1	17176-13	3	SL014348	O75475	11168	RFU
X6285_71	Malectin	K0152	MLEC	0.345575	1.05643e-13	1	6285-71	3	SL008682	Q14165	9761	RFU
X6649_51	Netrin-1	NET1	NTN1	0.345261	1.1156e-13	1	6649-51	3	SL012395	O95631	9423	RFU
X25463_3	cAMP-dependent protein kinase type II-beta regulatory subunit	KAP3	PRKAR2B	0.345182	1.13096e-13	1	25463-3	3	SL016416	P31323	5577	RFU
X25108_6	Arginyl-tRNA--protein transferase 1	ATE1	ATE1	0.345145	1.13832e-13	1	25108-6	3	SL023419	O95260	11101	RFU
X23258_56	Cytochrome c oxidase assembly factor 7	COA7	COA7	0.345005	1.16616e-13	1	23258-56	3	SL023396	Q96BR5	65260	RFU
X5494_52	Small nuclear ribonucleoprotein F	RUXF	SNRPF	0.344885	1.19057e-13	1	5494-52	3	SL009790	P62306	6636	RFU
X17697_2	Esterase OVCA2	OVCA2	OVCA2	0.344805	1.20731e-13	1	17697-2	3	SL021016	Q8WZ82	124641	RFU
X3805_16	Endothelial cell-specific molecule 1	Endocan	ESM1	0.344376	1.30017e-13	1	3805-16	2	SL010458	Q9NQ30	11082	RFU
X7922_5	Adrenomedullin	Adrenomedullin	ADM	0.343899	1.41179e-13	1	7922-5	3	SL002782	P35318	133	RFU
X3078_1	Placenta growth factor	PlGF	PGF	0.343222	1.58643e-13	1	3078-1	2	SL002640	P49763	5228	RFU
X9997_12	UBX domain-containing protein 4:Cytoplasmic domain 1	UBXN4:CD 1	UBXN4	0.343106	1.6185e-13	1	9997-12	3	SL026026	Q92575	23190	RFU
X24909_40	1-phosphatidylinositol-4,5-bisphosphate phosphodiesterase delta-1	Phospholipase C-delta-1	PLCD1	0.343086	1.62388e-13	1	24909-40	3	SL011669	P51178	5333	RFU
X8274_64	Syntaxin-7	Syntaxin-7	STX7	0.342716	1.73042e-13	1	8274-64	3	SL006066	O15400	8417	RFU
X13022_20	Tumor protein p53-inducible protein 11	P5I11	TP53I11	0.342653	1.74933e-13	1	13022-20	3	SL019515	O14683	9537	RFU
X15587_20	Folate receptor beta	FOLR2	FOLR2	0.342506	1.79409e-13	1	15587-20	3	SL009334	P14207	2350	RFU
X23380_16	Trans-3-hydroxy-L-proline dehydratase	T3HPD	L3HYPDH	0.34187	2.00062e-13	1	23380-16	3	SL023399	Q96EM0	112849	RFU
X3285_23	Complement C1r subcomponent	C1r	C1R	0.3412	2.24371e-13	1	3285-23	2	SL000310	P00736	715	RFU
X9963_19	Protocadherin beta-10	PCDBA	PCDHB10	0.341092	2.28553e-13	1	9963-19	3	SL019221	Q9UN67	56126	RFU
X23387_18	TIP41-like protein	TIPRL	TIPRL	0.340966	2.33516e-13	1	23387-18	3	SL023264	O75663	261726	RFU
X19228_11	BAG family molecular chaperone regulator 2	BAG-2	BAG2	0.340851	2.38137e-13	1	19228-11	3	SL005001	O95816	9532	RFU
X3290_50	CD109 antigen	CD109	CD109	0.340191	2.66475e-13	1	3290-50	2	SL008773	Q6YHK3	135228	RFU
X14121_24	Tumor necrosis factor receptor superfamily member 10D	TRAIL R4	TNFRSF10D	0.340123	2.69585e-13	1	14121-24	3	SL004159	Q9UBN6	8793	RFU
X17852_5	Protein phosphatase methylesterase 1	PPME1	PPME1	0.340036	2.73593e-13	1	17852-5	3	SL011319	Q9Y570	51400	RFU
X14136_234	Complement component C1q receptor	C1QR1	CD93	0.339799	2.8487e-13	1	14136-234	3	SL007696	Q9NPY3	22918	RFU
X10058_1	UV excision repair protein RAD23 homolog A	RD23A	RAD23A	0.339541	2.97608e-13	1	10058-1	3	SL013796	P54725	5886	RFU
X10977_55	Unique cartilage matrix-associated protein	UCMA	UCMA	0.337629	4.11259e-13	1	10977-55	3	SL017252	Q8WVF2	221044	RFU
X8469_41	Insulin-like growth factor-binding protein 2	IGFBP-2	IGFBP2	0.337516	4.19176e-13	1	8469-41	3	SL000466	P18065	3485	RFU
X22970_8	PDZ domain-containing protein GIPC1	GIPC1	GIPC1	0.337286	4.35772e-13	1	22970-8	3	SL011152	O14908	10755	RFU
X7761_125	Choline/ethanolamine kinase	CHKB	CHKB	0.337137	4.46816e-13	1	7761-125	3	SL018256	Q9Y259	1120	RFU
X12457_10	1,2-dihydroxy-3-keto-5-methylthiopentene dioxygenase	MTND	ADI1	0.336887	4.66039e-13	1	12457-10	3	SL019711	Q9BV57	55256	RFU
X21002_1	NudC domain-containing protein 2	NUDC2	NUDCD2	0.336787	4.73897e-13	1	21002-1	3	SL022148	Q8WVJ2	134492	RFU
X5467_15	Heat shock protein HSP 90-beta	HSP 90b	HSP90AB1	0.336692	4.81526e-13	1	5467-15	3	SL000454	P08238	3326	RFU
X12895_28	Diacylglycerol kinase beta	DGKB	DGKB	0.336413	5.04617e-13	1	12895-28	3	SL019952	Q9Y6T7	1607	RFU
X3905_62	Ubiquitin-conjugating enzyme E2 N	UBE2N	UBE2N	0.336398	5.05958e-13	1	3905-62	1	SL008143	P61088	7334	RFU
X18181_2	Protein TSSC4	TSSC4	TSSC4	0.336191	5.2378e-13	1	18181-2	3	SL021024	Q9Y5U2	10078	RFU
X16606_85	Aldose reductase	Aldose reductase	AKR1B1	0.335951	5.45271e-13	1	16606-85	3	SL003659	P15121	231	RFU
X4696_2	Fatty acid-binding protein, heart	FABP	FABP3	0.335905	5.49508e-13	1	4696-2	2	SL001774	P05413	2170	RFU
X15391_114	Growth arrest-specific protein 6	GAS-6	GAS6	0.335771	5.6203e-13	1	15391-114	3	SL005707	Q14393	2621	RFU
X14208_3	Retinoid-binding protein 7	RET7	RBP7	0.33566	5.72598e-13	1	14208-3	3	SL019932	Q96R05	116362	RFU
X3421_54	Tumor necrosis factor ligand superfamily member 8	CD30 Ligand	TNFSF8	0.335444	5.93648e-13	1	3421-54	2	SL004635	P32971	944	RFU
X12016_60	E3 ubiquitin-protein ligase CBL	CBL	CBL	0.335243	6.13938e-13	1	12016-60	3	SL013756	P22681	867	RFU
X14748_31	Rho GTPase-activating protein 5	RHG05	ARHGAP5	0.335125	6.2618e-13	1	14748-31	3	SL020313	Q13017	394	RFU
X2877_3	SUMO-conjugating enzyme UBC9	UBC9	UBE2I	0.335086	6.30237e-13	1	2877-3	1	SL004306	P63279	7329	RFU
X6557_50	Leucine-rich repeat-containing protein 15	LRC15	LRRC15	0.33508	6.30888e-13	1	6557-50	3	SL008774	Q8TF66	131578	RFU
X3727_35	Peptide YY	PYY	PYY	0.334879	6.52372e-13	1	3727-35	1	SL011509	P10082	5697	RFU
X23274_27	EF-hand calcium-binding domain-containing protein 1	EFCB1	EFCAB1	0.334817	6.59162e-13	1	23274-27	3	SL023450	Q9HAE3	79645	RFU
X12501_10	Tubulin-specific chaperone A	TBCA	TBCA	0.334619	6.81384e-13	1	12501-10	3	SL008849	O75347	6902	RFU
X14711_27	Cystatin-M	Cystatin M	CST6	0.334596	6.84002e-13	1	14711-27	3	SL004438	Q15828	1474	RFU
X3073_51	Interleukin-18-binding protein	IL-18 BPa	IL18BP	0.334266	7.22591e-13	1	3073-51	2	SL002508	O95998	10068	RFU
X10749_18	Heat shock 70 kDa protein 1A	HSP 70	HSPA1A	0.334204	7.30131e-13	1	10749-18	3	SL000451	P0DMV8	3303	RFU
X13053_6	Sodium- and chloride-dependent neutral and basic amino acid transporter B(0+)	S6A14	SLC6A14	0.333613	8.05588e-13	1	13053-6	3	SL015342	Q9UN76	11254	RFU
X20439_14	Proline synthase co-transcribed bacterial homolog protein	PROSC	PLPBP	0.333071	8.814e-13	1	20439-14	3	SL022186	O94903	11212	RFU
X4153_11	Alpha-1-antichymotrypsin complex	alpha-1-antichymotrypsin complex	SERPINA3	0.333033	8.86995e-13	1	4153-11	2	SL018548	P01011	12	RFU
X21590_9	Ankyrin repeat family A protein 2	ANRA2	ANKRA2	0.332901	9.06627e-13	1	21590-9	3	SL021951	Q9H9E1	57763	RFU
X22089_13	Protein BTG4	BTG4	BTG4	0.332848	9.14684e-13	1	22089-13	3	SL022871	Q9NY30	54766	RFU
X23369_17	Phytanoyl-CoA dioxygenase, peroxisomal	PAHX	PHYH	0.332523	9.65146e-13	1	23369-17	3	SL023448	O14832	5264	RFU
X22055_31	Forkhead box protein O1A	FOXO1A	FOXO1	0.332468	9.73946e-13	1	22055-31	3	SL005470	Q12778	2308	RFU
X3066_12	Galectin-3	Galectin-3	LGALS3	0.332241	1.01126e-12	1	3066-12	1	SL003744	P17931	3958	RFU
X3044_3	C-C motif chemokine 18	PARC	CCL18	0.332023	1.04833e-12	1	3044-3	2	SL003323	P55774	6362	RFU
X9451_20	Uromodulin	Uromodulin	UMOD	0.331926	1.06528e-12	1	9451-20	3	SL005386	P07911	7369	RFU
X12968_2	Cysteine and glycine-rich protein 2	CSRP2	CSRP2	0.330999	1.24119e-12	1	12968-2	3	SL008213	Q16527	1466	RFU
X17781_191	Microtubule-associated proteins 1A/1B light chain 3A	MLP3A	MAP1LC3A	0.330773	1.28831e-12	1	17781-191	3	SL020985	Q9H492	84557	RFU
X10472_53	Tumor necrosis factor receptor superfamily member 14	HVEM	TNFRSF14	0.330447	1.3592e-12	1	10472-53	3	SL004145	Q92956	8764	RFU
X25083_26	Protein diaphanous homolog 1	Diaphanous-related formin-1	DIAPH1	0.330419	1.36545e-12	1	25083-26	3	SL006565	O60610	1729	RFU
X6546_41	Dickkopf-related protein 2	DKK2	DKK2	0.330397	1.37032e-12	1	6546-41	3	SL009413	Q9UBU2	27123	RFU
X2647_66	Rab GDP dissociation inhibitor beta	Rab GDP dissociation inhibitor beta	GDI2	0.329705	1.53509e-12	1	2647-66	2	SL003648	P50395	2665	RFU
X23310_51	Ras-related protein Rab-38	RAB38	RAB38	0.329555	1.57336e-12	1	23310-51	3	SL023322	P57729	23682	RFU
X22043_174	Heat shock-related 70 kDa protein 2	HSP70 protein 2	HSPA2	0.32936	1.62436e-12	1	22043-174	3	SL008343	P54652	3306	RFU
X12659_13	Obg-like ATPase 1	GTPB9	OLA1	0.328527	1.86129e-12	1	12659-13	3	SL008839	Q9NTK5	29789	RFU
X3396_54	Renin	Renin	REN	0.32821	1.95989e-12	1	3396-54	2	SL000565	P00797	5972	RFU
X8044_90	Glycoprotein Xg	XG	XG	0.327516	2.19417e-12	1	8044-90	3	SL018409	P55808	7499	RFU
X21958_4	Active breakpoint cluster region-related protein	ABR	ABR	0.32623	2.70293e-12	1	21958-4	3	SL023246	Q12979	29	RFU
X10938_13	Lymphocyte function-associated antigen 3	sLFA-3	CD58	0.325597	2.99382e-12	1	10938-13	3	SL003442	P19256	965	RFU
X25456_73	26S protease regulatory subunit 8	PRS8	PSMC5	0.325376	3.10269e-12	1	25456-73	4	SL010955	P62195	5705	RFU
X5918_5	Proteasome activator complex subunit 1	PSME1	PSME1	0.324723	3.44697e-12	1	5918-5	3	SL008176	Q06323	5720	RFU
X16825_20	Ataxin-3	ATX3	ATXN3	0.323814	3.98833e-12	1	16825-20	3	SL018716	P54252	4287	RFU
X19491_11	Estradiol 17-beta-dehydrogenase 8	DHB8	HSD17B8	0.323693	4.06661e-12	1	19491-11	3	SL015110	Q92506	7923	RFU
X13644_30	Hepatocyte growth factor-regulated tyrosine kinase substrate	HGS	HGS	0.323558	4.15558e-12	1	13644-30	3	SL016371	O14964	9146	RFU
X2774_10	Interleukin-16	IL-16	IL16	0.323409	4.25567e-12	1	2774-10	3	SL000474	Q14005	3603	RFU
X13652_2	TOM1-like protein 1	TM1L1	TOM1L1	0.323272	4.35016e-12	1	13652-2	3	SL020197	O75674	10040	RFU
X19334_62	Thioredoxin domain-containing protein 12	TXD12	TXNDC12	0.323117	4.45911e-12	1	19334-62	3	SL016128	O95881	51060	RFU
X5012_67	Adenylate kinase isoenzyme 1	Myokinase, human	AK1	0.32295	4.57977e-12	1	5012-67	1	SL004296	P00568	203	RFU
X24645_2	Bridging integrator 3	BIN3	BIN3	0.322924	4.5992e-12	1	24645-2	3	SL023350	Q9NQY0	55909	RFU
X4900_8	C3a anaphylatoxin	C3a	C3	0.322462	4.95101e-12	1	4900-8	1	SL000313	P01024	718	RFU
X9482_110	ADP-ribose pyrophosphatase, mitochondrial	NUDT9	NUDT9	0.32242	4.98474e-12	1	9482-110	3	SL019017	Q9BW91	53343	RFU
X5682_13	Vasorin	VASN	VASN	0.32235	5.04072e-12	1	5682-13	3	SL006589	Q6EMK4	114990	RFU
X13678_169	Complement factor D	Factor D	CFD	0.32223	5.1376e-12	1	13678-169	3	SL003327	P00746	1675	RFU
X4911_49	Glutathione S-transferase P	Glutathione S-transferase Pi	GSTP1	0.322104	5.24196e-12	1	4911-49	2	SL003643	P09211	2950	RFU
X23253_5	Catechol O-methyltransferase domain-containing protein 1	CMTD1	COMTD1	0.321729	5.56473e-12	1	23253-5	3	SL023504	Q86VU5	118881	RFU
X8760_10	DCN1-like protein 5	DCNL5	DCUN1D5	0.321719	5.57335e-12	1	8760-10	3	SL018682	Q9BTE7	84259	RFU
X8240_207	Transmembrane glycoprotein NMB:Extracellular domain	GPNMB:ECD	GPNMB	0.321712	5.57916e-12	1	8240-207	3	SL025876	Q14956	10457	RFU
X16591_71	Acidic mammalian chitinase	CHIA	CHIA	0.32158	5.69783e-12	1	16591-71	3	SL012820	Q9BZP6	27159	RFU
X12881_17	Retinol dehydrogenase 16	RDH16	RDH16	0.321555	5.72068e-12	1	12881-17	3	SL019970	O75452	8608	RFU
X22832_9	Zinc finger CCCH domain-containing protein 8	ZC3H8	ZC3H8	0.32143	5.83578e-12	1	22832-9	3	SL022912	Q8N5P1	84524	RFU
X10615_18	Myelin protein P0	MYP0	MPZ	0.320841	6.40726e-12	1	10615-18	3	SL008066	P25189	4359	RFU
X24445_38	Actin filament-associated protein 1-like 2	AF1L2	AFAP1L2	0.320368	6.90552e-12	1	24445-38	3	SL019867	Q8N4X5	84632	RFU
X15653_9	Collagen alpha-1(X) chain	COAA1	COL10A1	0.320336	6.94125e-12	1	15653-9	3	SL006511	Q03692	1300	RFU
X14254_27	Tyrosine-protein phosphatase non-receptor type 4	PTN4	PTPN4	0.320283	6.99947e-12	1	14254-27	3	SL019925	P29074	5775	RFU
X6356_3	Carboxypeptidase B	Carboxypeptidase B1	CPB1	0.320203	7.08847e-12	1	6356-3	3	SL011428	P15086	1360	RFU
X8220_15	Uncharacterized protein C10orf35	CJ035	FAM241B	0.320189	7.10459e-12	1	8220-15	3	SL018432	Q96D05	219738	RFU
X5620_13	Peptidyl-glycine alpha-amidating monooxygenase	AMD	PAM	0.320156	7.14179e-12	1	5620-13	3	SL008812	P19021	5066	RFU
X8887_21	Nuclear migration protein nudC:CS domain	NUDC:CS	NUDC	0.319955	7.37204e-12	1	8887-21	3	SL025951	Q9Y266	10726	RFU
X17777_31	Serine dehydratase-like	SDSL	SDSL	0.319727	7.64255e-12	1	17777-31	3	SL020957	Q96GA7	113675	RFU
X16596_25	Glutaredoxin-3	GLRX3	GLRX3	0.319419	8.02326e-12	1	16596-25	3	SL012999	O76003	10539	RFU
X8275_31	Platelet endothelial aggregation receptor 1:Extracellular domain	PEAR1:ECD	PEAR1	0.319215	8.28567e-12	1	8275-31	3	SL025956	Q5VY43	375033	RFU
X3029_52	CD209 antigen	DC-SIGN	CD209	0.319196	8.31028e-12	1	3029-52	2	SL005157	Q9NNX6	30835	RFU
X19117_3	Protein phosphatase 1 regulatory subunit 14A	PP14A	PPP1R14A	0.31889	8.72028e-12	1	19117-3	3	SL015127	Q96A00	94274	RFU
X21876_266	PRKCA-binding protein	PICK1	PICK1	0.318846	8.78157e-12	1	21876-266	3	SL022168	Q9NRD5	9463	RFU
X2436_49	C-X-C motif chemokine 16	CXCL16, soluble	CXCL16	0.318622	9.09654e-12	1	2436-49	4	SL004016	Q9H2A7	58191	RFU
X5605_77	Beta-1,3-N-acetylglucosaminyltransferase manic fringe	MFNG	MFNG	0.318227	9.67871e-12	1	5605-77	3	SL006973	O00587	4242	RFU
X5131_15	Tumor necrosis factor receptor superfamily member 19	TAJ	TNFRSF19	0.318042	9.96413e-12	1	5131-15	3	SL004863	Q9NS68	55504	RFU
X20988_63	Retinitis pigmentosa 9 protein	RP9	RP9	0.317676	1.05531e-11	1	20988-63	3	SL022208	Q8TA86	6100	RFU
X13268_45	Protein Wnt-5a	WNT5A	WNT5A	0.317374	1.10638e-11	1	13268-45	3	SL012434	P41221	7474	RFU
X22119_18	COP9 signalosome complex subunit 8	CSN8	COPS8	0.317284	1.122e-11	1	22119-18	3	SL022921	Q99627	10920	RFU
X23631_1	N-acetylgalactosamine kinase	GALK2	GALK2	0.317234	1.13087e-11	1	23631-1	3	SL023276	Q01415	2585	RFU
X18307_71	Inorganic pyrophosphatase 2, mitochondrial	PPase 2	PPA2	0.316898	1.19188e-11	1	18307-71	3	SL005288	Q9H2U2	27068	RFU
X12599_10	Fermitin family homolog 3	URP2	FERMT3	0.316615	1.24576e-11	1	12599-10	3	SL010979	Q86UX7	83706	RFU
X12724_81	Cold-inducible RNA-binding protein	CIRBP	CIRBP	0.316361	1.29604e-11	1	12724-81	3	SL005468	Q14011	1153	RFU
X18175_65	Synaptic vesicle membrane protein VAT-1 homolog	VAT1	VAT1	0.316273	1.31407e-11	1	18175-65	3	SL008286	Q99536	10493	RFU
X16926_44	Alkaline phosphatase, tissue-nonspecific isozyme	Alkaline phosphatase, liver	ALPL	0.316199	1.32919e-11	1	16926-44	3	SL000255	P05186	249	RFU
X3450_4	Kallikrein-6	Kallikrein 6	KLK6	0.316139	1.34168e-11	1	3450-4	2	SL001797	Q92876	5653	RFU
X6451_64	Asporin	ASPN	ASPN	0.315306	1.52752e-11	1	6451-64	3	SL008299	Q9BXN1	54829	RFU
X21545_51	Musculoskeletal embryonic nuclear protein 1	MSTN1	MUSTN1	0.31484	1.64188e-11	1	21545-51	3	SL022124	Q8IVN3	389125	RFU
X19239_5	ADP-ribosylation factor 1	ARF1	ARF1	0.31481	1.64967e-11	1	19239-5	3	SL003998	P84077	375	RFU
X12399_194	Coiled-coil domain-containing protein 50	CCD50	CCDC50	0.314685	1.68196e-11	1	12399-194	3	SL013198	Q8IVM0	152137	RFU
X20528_23	Macrosialin	CD68	CD68	0.314643	1.69302e-11	1	20528-23	3	SL007199	P34810	968	RFU
X23644_19	Dihydroxyacetone kinase	DAK	TKFC	0.314638	1.69428e-11	1	23644-19	3	SL009114	Q3LXA3	26007	RFU
X5019_16	Ubiquitin carboxyl-terminal hydrolase isozyme L1	PGP9.5	UCHL1	0.314234	1.8036e-11	1	5019-16	2	SL002803	P09936	7345	RFU
X22984_10	Eukaryotic initiation factor 4A-II	IF4A2	EIF4A2	0.31394	1.88746e-11	1	22984-10	3	SL021460	Q14240	1974	RFU
X6998_106	Aspartyl/asparaginyl beta-hydroxylase	HAAH	ASPH	0.313537	2.00868e-11	1	6998-106	3	SL005528	Q12797	444	RFU
X15467_10	Collagen triple helix repeat-containing protein 1	CTHR1	CTHRC1	0.313294	2.08521e-11	1	15467-10	3	SL009396	Q96CG8	115908	RFU
X24940_3	Inhibitor of nuclear factor kappa B kinase beta subunit	IKK-beta	IKBKB	0.313199	2.11628e-11	1	24940-3	3	SL004539	O14920	3551	RFU
X13931_22	26S proteasome non-ATPase regulatory subunit 9	PSMD9	PSMD9	0.313142	2.13489e-11	1	13931-22	3	SL012980	O00233	5715	RFU
X15375_49	Carboxypeptidase B	Carboxypeptidase B1	CPB1	0.313098	2.1493e-11	1	15375-49	3	SL011428	P15086	1360	RFU
X22966_20	Gamma-aminobutyric acid receptor-associated protein	GBRAP	GABARAP	0.313068	2.15932e-11	1	22966-20	3	SL020978	O95166	11337	RFU
X4917_62	Integrin alpha-V: beta-5 complex	Integrin aVb5	ITGAV|ITGB5	0.312777	2.25815e-11	1	4917-62	1	SL003182	P06756|P18084	3685|3693	RFU
X18275_5	Cysteine-rich protein 1	CRIP1	CRIP1	0.312541	2.34183e-11	1	18275-5	3	SL014820	P50238	1396	RFU
X8905_20	Calcium-activated potassium channel subunit beta-3	KCMB3	KCNMB3	0.312535	2.34392e-11	1	8905-20	3	SL018695	Q9NPA1	27094	RFU
X13615_60	Cytoplasmic protein NCK2	NCK2	NCK2	0.312055	2.52316e-11	1	13615-60	3	SL007010	O43639	8440	RFU
X5630_48	CMRF35-like molecule 8	CM35H	CD300A	0.311799	2.62415e-11	1	5630-48	3	SL009033	Q9UGN4	11314	RFU
X14123_34	V-type immunoglobulin domain-containing suppressor of T-cell activation:Extracellular domain	GI24:ECD	VSIR	0.311496	2.74893e-11	1	14123-34	3	SL025873	Q9H7M9	64115	RFU
X21154_8	Calcium-binding protein 39-like	CB39L	CAB39L	0.311352	2.81009e-11	1	21154-8	3	SL021944	Q9H9S4	81617	RFU
X9569_14	Scavenger receptor class A member 3:region 1	SCAR3:region 1	SCARA3	0.311349	2.81155e-11	1	9569-14	3	SL025977	Q6AZY7	51435	RFU
X5657_28	CMP-N-acetylneuraminate-beta-galactosamide-alpha-2,3-sialyltransferase 1	SIA4A	ST3GAL1	0.311128	2.90839e-11	1	5657-28	3	SL009528	Q11201	6482	RFU
X7223_60	Protein S100-A13	S100A13	S100A13	0.311082	2.92848e-11	1	7223-60	3	SL005105	Q99584	6284	RFU
X20054_28	Cytoplasmic aconitate hydratase	Aconitase 1	ACO1	0.311071	2.93376e-11	1	20054-28	3	SL008454	P21399	48	RFU
X14178_18	Cyclin-dependent kinase inhibitor 3	CDKN3	CDKN3	0.310712	3.09882e-11	1	14178-18	3	SL007463	Q16667	1033	RFU
X8954_30	Mitogen-activated protein kinase kinase kinase kinase 1	M4K1	MAP4K1	0.310686	3.11132e-11	1	8954-30	3	SL018793	Q92918	11184	RFU
X22544_10	DNA repair protein RAD51 homolog 3	RA51C	RAD51C	0.310676	3.11615e-11	1	22544-10	3	SL022961	O43502	5889	RFU
X13632_10	Zyxin	Zyxin	ZYX	0.310652	3.12748e-11	1	13632-10	3	SL009456	Q15942	7791	RFU
X5002_76	Matrix metalloproteinase-14	MMP-14	MMP14	0.310305	3.29777e-11	1	5002-76	1	SL002646	P50281	4323	RFU
X20972_37	Cleavage and polyadenylation specificity factor subunit 5	CPSF5	NUDT21	0.310079	3.41331e-11	1	20972-37	3	SL022151	O43809	11051	RFU
X13741_36	Insulin-like growth factor-binding protein 1	IGFBP-1	IGFBP1	0.309916	3.49886e-11	1	13741-36	3	SL000462	P08833	3484	RFU
X13628_58	Growth factor receptor-bound protein 14	GRB14	GRB14	0.309896	3.50981e-11	1	13628-58	3	SL020196	Q14449	2888	RFU
X17728_61	Charged multivesicular body protein 2a	CHM2A	CHMP2A	0.309598	3.67205e-11	1	17728-61	3	SL008404	O43633	27243	RFU
X23264_42	Mediator of RNA polymerase II transcription subunit 10	MED10	MED10	0.309009	4.01594e-11	1	23264-42	3	SL023313	Q9BTT4	84246	RFU
X21191_24	Dual specificity protein phosphatase 21	DUS21	DUSP21	0.3088	4.1455e-11	1	21191-24	3	SL022021	Q9H596	63904	RFU
X17771_35	DNA-directed RNA polymerase III subunit RPC9	RPC9	CRCP	0.308308	4.46603e-11	1	17771-35	3	SL020977	O75575	27297	RFU
X2652_15	Urokinase plasminogen activator surface receptor	suPAR	PLAUR	0.30788	4.76443e-11	1	2652-15	1	SL002506	Q03405	5329	RFU
X6385_63	von Willebrand factor A domain-containing protein 1	VWA1	VWA1	0.307733	4.87121e-11	1	6385-63	3	SL012581	Q6PCB0	64856	RFU
X21600_10	Beta-catenin-interacting protein 1	CNBP1	CTNNBIP1	0.307664	4.92215e-11	1	21600-10	3	SL021998	Q9NSA3	56998	RFU
X9312_8	Zinc-alpha-2-glycoprotein	AZGP1	AZGP1	0.307589	4.97809e-11	1	9312-8	3	SL005396	P25311	563	RFU
X13676_46	Inhibin beta B chain	Inhibin bB chain	INHBB	0.30748	5.06116e-11	1	13676-46	3	SL001933	P09529	3625	RFU
X20126_19	Glial fibrillary acidic protein	GFAP	GFAP	0.307446	5.08693e-11	1	20126-19	3	SL004271	P14136	2670	RFU
X23632_22	Schlafen-like protein 1	SLNL1	SLFNL1	0.307208	5.27244e-11	1	23632-22	3	SL023425	Q499Z3	200172	RFU
X24255_38	Epsin-1	EPN1	EPN1	0.307081	5.37472e-11	1	24255-38	3	SL023198	Q9Y6I3	29924	RFU
X9092_33	Angiopoietin-related protein 1:N-term	ANGL1:N-term	ANGPTL1	0.306468	5.89423e-11	1	9092-33	3	SL025791	O95841	9068	RFU
X13594_158	ADP-ribosylation factor-binding protein GGA1	GGA1	GGA1	0.306345	6.00334e-11	1	13594-158	3	SL020181	Q9UJY5	26088	RFU
X19581_15	Insulin-like growth factor-binding protein 5	IGFBP-5	IGFBP5	0.306186	6.14912e-11	1	19581-15	3	SL004676	P24593	3488	RFU
X12347_29	Cerebral cavernous malformations 2 protein	CCM2	CCM2	0.306031	6.29362e-11	1	12347-29	3	SL019675	Q9BSQ5	83605	RFU
X13939_14	UTP--glucose-1-phosphate uridylyltransferase	UGPA1	UGP2	0.306013	6.31021e-11	1	13939-14	3	SL006519	Q16851	7360	RFU
X12460_18	Proteasome subunit alpha type-7	PSA7	PSMA7	0.30596	6.3612e-11	1	12460-18	3	SL008613	O14818	5688	RFU
X7999_23	Ectonucleoside triphosphate diphosphohydrolase 1	CD39	ENTPD1	0.305954	6.36617e-11	1	7999-23	3	SL010371	P49961	953	RFU
X12630_8	Arfaptin-2	ARFP2	ARFIP2	0.305875	6.44272e-11	1	12630-8	3	SL019787	P53365	23647	RFU
X14663_44	E3 ubiquitin-protein ligase RNF8	RNF8	RNF8	0.305775	6.53996e-11	1	14663-44	3	SL020180	O76064	9025	RFU
X17686_27	Tubulin-folding cofactor B	TBCB	TBCB	0.305711	6.6023e-11	1	17686-27	3	SL008284	Q99426	1155	RFU
X20137_49	Heterogeneous nuclear ribonucleoprotein A1	ROA1	HNRNPA1	0.305597	6.71693e-11	1	20137-49	3	SL008019	P09651	3178	RFU
X3738_54	Macrophage colony-stimulating factor 1	CSF-1	CSF1	0.305549	6.7649e-11	1	3738-54	1	SL002684	P09603	1435	RFU
X21722_21	Polypeptide N-acetylgalactosaminyltransferase 4	GALT4	GALNT4	0.305478	6.83707e-11	1	21722-21	3	SL015072	Q8N4A0	100528030	RFU
X15322_35	Death domain-containing protein CRADD	CRADD	CRADD	0.305457	6.85834e-11	1	15322-35	3	SL007330	P78560	8738	RFU
X7909_37	Sex hormone-binding globulin	SHBG	SHBG	0.305167	7.16266e-11	1	7909-37	3	SL005102	P04278	6462	RFU
X7167_102	Vesicle-associated membrane protein-associated protein A	VAPA	VAPA	0.304992	7.35286e-11	1	7167-102	3	SL007733	Q9P0L0	9218	RFU
X11237_49	Procollagen C-endopeptidase enhancer 1	PCOC1	PCOLCE	0.304951	7.39756e-11	1	11237-49	3	SL006539	Q15113	5118	RFU
X7787_25	Leukocyte immunoglobulin-like receptor subfamily A member 5	LIRA5	LILRA5	0.304832	7.53051e-11	1	7787-25	3	SL018231	A6NI73	353514	RFU
X6324_11	Deoxyribonuclease-1-like 2	DNSL2	DNASE1L2	0.304445	7.97846e-11	1	6324-11	3	SL012757	Q92874	1775	RFU
X23396_21	Twinfilin-2	TWF2	TWF2	0.304384	8.05088e-11	1	23396-21	3	SL016468	Q6IBS0	11344	RFU
X13573_5	Actin-related protein 2/3 complex subunit 3	p21-ARC	ARPC3	0.304046	8.46676e-11	1	13573-5	3	SL004616	O15145	10094	RFU
X6225_3	Prostasin	Prostasin	PRSS8	0.303935	8.6072e-11	1	6225-3	3	SL003260	Q16651	5652	RFU
X6390_18	Neuropeptide S	NPS	NPS	0.303931	8.61313e-11	1	6390-18	3	SL012413	P0C0P6	594857	RFU
X17151_84	Interferon regulatory factor 3	IRF-3	IRF3	0.303759	8.83554e-11	1	17151-84	3	SL004509	Q14653	3661	RFU
X22858_3	Mitogen-activated protein kinase 6	MK06	MAPK6	0.303712	8.89747e-11	1	22858-3	3	SL007462	Q16659	5597	RFU
X11681_8	Arf-GAP domain and FG repeat-containing protein 1	NUPL	AGFG1	0.303541	9.12764e-11	1	11681-8	3	SL007271	P52594	3267	RFU
X14341_8	Protein FAM69C	FA69C	DIPK1C	0.303522	9.15246e-11	1	14341-8	3	SL019767	Q0P6D2	125704	RFU
X9265_10	Glioma pathogenesis-related protein 1	GLIP1	GLIPR1	0.303477	9.21377e-11	1	9265-10	3	SL017117	P48060	11010	RFU
X25114_256	TBC1 domain family member 24	TBC24	TBC1D24	0.303101	9.74319e-11	1	25114-256	3	SL023241	Q9ULP9	57465	RFU
X12612_37	Proteasome subunit beta type-1	PSB1	PSMB1	0.30308	9.77309e-11	1	12612-37	3	SL008624	P20618	5689	RFU
X6107_3	Chymotrypsin-like elastase family member 1	ELA1	CELA1	0.302718	1.03127e-10	1	6107-3	3	SL012871	Q9UNI1	1990	RFU
X20173_39	Calpain-9	CAN9	CAPN9	0.302501	1.06486e-10	1	20173-39	3	SL021143	O14815	10753	RFU
X3844_2	Peptidyl-prolyl cis-trans isomerase A	Cyclophilin A	PPIA	0.302183	1.11624e-10	1	3844-2	1	SL004823	P62937	5478	RFU
X19742_3	Septin-5	Septin-5	SEPTIN5	0.301682	1.20186e-10	1	19742-3	3	SL015167	Q99719	5413	RFU
X13114_50	Lumican	Lumican	LUM	0.301664	1.2052e-10	1	13114-50	3	SL006230	P51884	4060	RFU
X6442_6	B melanoma antigen 3	BAGE3	BAGE3	0.301499	1.23483e-10	1	6442-6	3	SL017445	Q86Y29	85318	RFU
X22098_10	Cyclin-Y-like protein 1	CCYL1	CCNYL1	0.30139	1.25476e-10	1	22098-10	3	SL022876	Q8N7R7	151195	RFU
X18339_207	Proteasome subunit beta type-3	PSB3	PSMB3	0.301232	1.28431e-10	1	18339-207	3	SL008674	P49720	5691	RFU
X20923_10	Magnesium-dependent phosphatase 1	MGDP1	MDP1	0.30117	1.2961e-10	1	20923-10	3	SL022102	Q86V88	145553	RFU
X12466_7	Heterogeneous nuclear ribonucleoprotein A1	ROA1	HNRNPA1	0.301076	1.31419e-10	1	12466-7	3	SL008019	P09651	3178	RFU
X10825_12	V-set and immunoglobulin domain-containing protein 10	VSI10	VSIG10	0.300854	1.35775e-10	1	10825-12	3	SL018584	Q8N0Z9	54621	RFU
X15612_5	Protein lin-7 homolog B	LIN7B	LIN7B	0.300661	1.39699e-10	1	15612-5	3	SL012168	Q9HAP6	64130	RFU
X20376_64	Putative deoxyribonuclease TATDN1	TATD1	TATDN1	0.300642	1.40071e-10	1	20376-64	3	SL022244	Q6P1N9	83940	RFU
X22817_126	E3 ubiquitin-protein ligase TRIM9	TRIM9	TRIM9	0.300498	1.43066e-10	1	22817-126	3	SL022764	Q9C026	114088	RFU
X17712_7	Isopentenyl-diphosphate Delta-isomerase 1	IDI1	IDI1	0.300087	1.51977e-10	1	17712-7	3	SL013082	Q13907	3422	RFU
X19620_16	Disks large homolog 2	DLG2	DLG2	0.299793	1.58655e-10	1	19620-16	3	SL021282	Q15700	1740	RFU
X15513_108	Prostasin	Prostasin	PRSS8	0.299699	1.60858e-10	1	15513-108	3	SL003260	Q16651	5652	RFU
X14186_13	E3 ubiquitin-protein ligase rififylin	RFFL	RFFL	0.299487	1.65928e-10	1	14186-13	3	SL019795	Q8WZ73	117584	RFU
X4420_7	Disintegrin and metalloproteinase domain-containing protein 12	ADAM12	ADAM12	0.299458	1.66633e-10	1	4420-7	2	SL009988	O43184	8038	RFU
X18178_13	Serine--tRNA ligase, cytoplasmic	SYSC	SARS1	0.298947	1.79557e-10	1	18178-13	3	SL011197	P49591	6301	RFU
X14054_17	Interleukin-15 receptor subunit alpha	IL-15 Ra	IL15RA	0.298748	1.84842e-10	1	14054-17	3	SL004151	Q13261	3601	RFU
X11067_13	Osteocalcin	Osteocalcin	BGLAP	0.298647	1.87582e-10	1	11067-13	3	SL001791	P02818	632	RFU
X21430_4	Cytosolic phospholipase A2 alpha	cPLA2-alpha	PLA2G4A	0.298624	1.8822e-10	1	21430-4	3	SL005008	P47712	5321	RFU
X13575_40	Segment polarity protein dishevelled homolog DVL-2	DVL2	DVL2	0.298251	1.98741e-10	1	13575-40	3	SL020209	O14641	1856	RFU
X5034_79	Trypsin-2	Trypsin 2	PRSS2	0.298234	1.99213e-10	1	5034-79	1	SL010388	P07478	5645	RFU
X13937_75	Cullin-associated NEDD8-dissociated protein 1	CAND1	CAND1	0.297925	2.08402e-10	1	13937-75	3	SL008246	Q86VP6	55832	RFU
X21130_82	Inositol-tetrakisphosphate 1-kinase	ITPK1	ITPK1	0.297871	2.10043e-10	1	21130-82	3	SL022077	Q13572	3705	RFU
X5803_24	Complement C3d fragment	C3d	C3	0.297759	2.13487e-10	1	5803-24	3	SL003362	P01024	718	RFU
X4960_72	Annexin A1	annexin I	ANXA1	0.297581	2.19057e-10	1	4960-72	1	SL004208	P04083	301	RFU
X4542_24	Clusterin	Clusterin	CLU	0.297345	2.26703e-10	1	4542-24	2	SL001896	P10909	1191	RFU
X7757_5	HLA class II histocompatibility antigen, DQ alpha 2 chain	DQA2	HLA-DQA2	0.297286	2.28643e-10	1	7757-5	3	SL018237	P01906	3118	RFU
X21569_49	Serine/threonine kinase 10	STK10	STK10	0.29702	2.3766e-10	1	21569-49	3	SL013166	O94804	6793	RFU
X9910_9	S-methyl-5'-thioadenosine phosphorylase	MTAP	MTAP	0.296986	2.38811e-10	1	9910-9	3	SL010961	Q13126	4507	RFU
X8982_65	Thrombospondin-3	TSP3	THBS3	0.296854	2.43421e-10	1	8982-65	3	SL010148	P49746	7059	RFU
X23621_326	Mitochondrial import inner membrane translocase subunit Tim13	TIM13	TIMM13	0.296635	2.51274e-10	1	23621-326	3	SL023325	Q9Y5L4	26517	RFU
X23356_32	Coiled-coil domain-containing protein 24	CCD24	CCDC24	0.29654	2.54735e-10	1	23356-32	3	SL023488	Q8N4L8	149473	RFU
X3651_50	Vascular endothelial growth factor receptor 2	VEGF sR2	KDR	0.296238	2.6612e-10	1	3651-50	5	SL003201	P35968	3791	RFU
X11664_32	ADP-ribosylation factor GTPase-activating protein 2	ARFG2	ARFGAP2	0.296206	2.67343e-10	1	11664-32	3	SL019543	Q8N6H7	84364	RFU
X20935_4	Phosducin-like protein 3	PDCL3	PDCL3	0.295913	2.78892e-10	1	20935-4	3	SL022159	Q9H2J4	79031	RFU
X8967_6	Dual specificity protein phosphatase 26	DUS26	DUSP26	0.295872	2.80567e-10	1	8967-6	3	SL018795	Q9BV47	78986	RFU
X23588_9	Hydroxysteroid dehydrogenase-like protein 2	HSDL2	HSDL2	0.295395	3.00536e-10	1	23588-9	3	SL023539	Q6YN16	84263	RFU
X2771_35	Insulin-like growth factor-binding protein 1	IGFBP-1	IGFBP1	0.295361	3.01997e-10	1	2771-35	2	SL000462	P08833	3484	RFU
X12546_1	Smoothelin	SMTN	SMTN	0.295292	3.05017e-10	1	12546-1	3	SL014839	P53814	6525	RFU
X10945_11	Syntaxin-6	Syntaxin-6	STX6	0.29514	3.11753e-10	1	10945-11	3	SL006065	O43752	10228	RFU
X13133_73	Latent-transforming growth factor beta-binding protein 4	LTBP4	LTBP4	0.294973	3.19341e-10	1	13133-73	3	SL007033	Q8N2S1	8425	RFU
X18931_40	Slit homolog 3 protein	SLIT3	SLIT3	0.294914	3.22061e-10	1	18931-40	3	SL011409	O75094	6586	RFU
X9061_3	Rho guanine nucleotide exchange factor 10	ARHGA	ARHGEF10	0.294703	3.31981e-10	1	9061-3	3	SL018810	O15013	9639	RFU
X20533_39	Interleukin-35	IL-35	IL12A|EBI3	0.293687	3.84014e-10	1	20533-39	3	SL021088	P29459|Q14213	3592|10148	RFU
X11161_5	Spartin	SPG20	SPART	0.293581	3.89866e-10	1	11161-5	3	SL019340	Q8N0X7	23111	RFU
X8925_25	Ribonucleoside-diphosphate reductase subunit M2 B	RIR2B	RRM2B	0.29349	3.9498e-10	1	8925-25	3	SL018712	Q7LG56	50484	RFU
X17505_125	N-acetylated-alpha-linked acidic dipeptidase-like protein	NALDL	NAALADL1	0.293454	3.97023e-10	1	17505-125	3	SL019672	Q9UQQ1	10004	RFU
X8819_3	Insulin-like growth factor-binding protein 2	IGFBP-2	IGFBP2	0.293402	3.9997e-10	1	8819-3	3	SL000466	P18065	3485	RFU
X23923_26	Protein phosphatase 1F	PPM1F	PPM1F	0.293319	4.04781e-10	1	23923-26	3	SL016432	P49593	9647	RFU
X20931_156	Methylglutaconyl-CoA hydratase, mitochondrial	AUHM	AUH	0.29325	4.08765e-10	1	20931-156	3	SL021958	Q13825	549	RFU
X2665_26	Tumor necrosis factor receptor superfamily member 17	BCMA	TNFRSF17	0.293138	4.15382e-10	1	2665-26	2	SL004672	Q02223	608	RFU
X16785_45	Defensin-5	HD-5	DEFA5	0.292805	4.35578e-10	1	16785-45	3	SL004530	Q01523	1670	RFU
X3030_3	C-type lectin domain family 4 member M	DC-SIGNR	CLEC4M	0.291857	4.98454e-10	1	3030-3	2	SL005158	Q9H2X3	10332	RFU
X13722_105	Complement component C9	C9	C9	0.291676	5.11474e-10	1	13722-105	3	SL000325	P02748	735	RFU
X10346_5	Signal transducer and activator of transcription 3	STAT3	STAT3	0.291556	5.20238e-10	1	10346-5	3	SL007221	P40763	6774	RFU
X19238_12	Glutamine synthetase	GLNA	GLUL	0.291254	5.4299e-10	1	19238-12	3	SL008477	P15104	2752	RFU
X3580_25	Alpha-1-antitrypsin	a1-Antitrypsin	SERPINA1	0.291196	5.47445e-10	1	3580-25	5	SL000249	P01009	5265	RFU
X24408_30	Muscleblind-like protein 1	MBNL1	MBNL1	0.29065	5.91467e-10	1	24408-30	3	SL023142	Q9NR56	4154	RFU
X16558_2	Myocilin	MYOC	MYOC	0.290427	6.1038e-10	1	16558-2	3	SL008560	Q99972	4653	RFU
X22488_17	Krueppel-like factor 9	KLF9	KLF9	0.290339	6.17995e-10	1	22488-17	3	SL022786	Q13886	687	RFU
X11368_32	Adenylate kinase 2, mitochondrial	KAD2	AK2	0.290199	6.30387e-10	1	11368-32	3	SL008133	P54819	204	RFU
X2614_28	Ephrin-A4	Ephrin-A4	EFNA4	0.290197	6.30505e-10	1	2614-28	2	SL004140	P52798	1945	RFU
X7965_25	Hemoglobin subunit theta-1	HBAT	HBQ1	0.289752	6.71321e-10	1	7965-25	3	SL018342	P09105	3049	RFU
X6075_61	Beta-hexosaminidase subunit beta	Hexosaminidase B	HEXB	0.289641	6.81971e-10	1	6075-61	3	SL005383	P07686	3074	RFU
X13565_2	Retinoblastoma-like protein 2	p130	RBL2	0.289625	6.835e-10	1	13565-2	3	SL003760	Q08999	5934	RFU
X8660_33	Olfactomedin-like protein 3	OLFL3	OLFML3	0.289412	7.04276e-10	1	8660-33	3	SL009409	Q9NRN5	56944	RFU
X12522_6	UV excision repair protein RAD23 homolog B	RD23B	RAD23B	0.288776	7.70084e-10	1	12522-6	3	SL011201	P54727	5887	RFU
X18829_4	Eukaryotic initiation factor 4A-I	IF4A1	EIF4A1	0.288429	8.08571e-10	1	18829-4	3	SL008140	P60842	1973	RFU
X17799_9	6-phosphogluconolactonase	6PGL	PGLS	0.288351	8.17399e-10	1	17799-9	3	SL005373	O95336	25796	RFU
X21157_6	Hydroxylysine kinase	HYKK	HYKK	0.288274	8.2633e-10	1	21157-6	3	SL022072	A2RU49	123688	RFU
X14029_42	COP9 signalosome complex subunit 2	CSN2	COPS2	0.288273	8.2637e-10	1	14029-42	3	SL010966	P61201	9318	RFU
X20134_27	Macrophage receptor MARCO	MARCO	MARCO	0.28808	8.48968e-10	1	20134-27	3	SL018780	Q9UEW3	8685	RFU
X21524_14	Ubiquitin carboxyl-terminal hydrolase 5	UBP5	USP5	0.288059	8.51555e-10	1	21524-14	3	SL008618	P45974	8078	RFU
X3214_3	Neuropilin-1	NRP1	NRP1	0.287858	8.75802e-10	1	3214-3	2	SL006397	O14786	8829	RFU
X2753_2	Complement C1q subcomponent	C1q	C1QA|C1QB|C1QC	0.287794	8.83739e-10	1	2753-2	2	SL000309	P02745|P02746|P02747	712|713|714	RFU
X13104_32	Ephrin-B1	EFNB1	EFNB1	0.287699	8.9554e-10	1	13104-32	3	SL008614	P98172	1947	RFU
X11286_78	Selenoprotein S	SELS	SELENOS	0.287566	9.12308e-10	1	11286-78	3	SL007632	Q9BQE4	55829	RFU
X6590_54	Neuropilin-2	Neuropilin-2	NRP2	0.287446	9.27754e-10	1	6590-54	3	SL005203	O60462	8828	RFU
X22019_21	SH2B adapter protein 3	SH2B3	SH2B3	0.287409	9.32493e-10	1	22019-21	3	SL022542	Q9UQQ2	10019	RFU
X13534_20	Myomesin-2	MYOM2	MYOM2	0.287248	9.53691e-10	1	13534-20	3	SL008132	P54296	9172	RFU
X9100_32	Uncharacterized protein C5orf46	CE046	C5orf46	0.2871	9.73536e-10	1	9100-32	3	SL018829	Q6UWT4	389336	RFU
X4929_55	Sex hormone-binding globulin	SHBG	SHBG	0.286845	1.00875e-09	1	4929-55	1	SL005102	P04278	6462	RFU
X15305_7	Secretagogin	Secretagogin	SCGN	0.286349	1.08089e-09	1	15305-7	3	SL005696	O76038	10590	RFU
X5007_1	Mitogen-activated protein kinase 14	MAPK14	MAPK14	0.286018	1.13173e-09	1	5007-1	1	SL006920	Q16539	1432	RFU
X9232_1	Roundabout homolog 4	ROBO4	ROBO4	0.285811	1.16477e-09	1	9232-1	3	SL008763	Q8WZ75	54538	RFU
X17509_6	4-hydroxyphenylpyruvate dioxygenase	HPPD	HPD	0.285791	1.16795e-09	1	17509-6	3	SL008852	P32754	3242	RFU
X7981_230	Beta-1,3-galactosyltransferase 6	B3GT6	B3GALT6	0.285762	1.17268e-09	1	7981-230	3	SL018344	Q96L58	126792	RFU
X17826_341	Elongation factor 1-delta	EF1D	EEF1D	0.285558	1.20628e-09	1	17826-341	3	SL011186	P29692	1936	RFU
X11696_7	Cellular retinoic acid-binding protein 2	RABP2	CRABP2	0.285275	1.25459e-09	1	11696-7	3	SL008838	P29373	1382	RFU
X18922_27	Macrosialin	CD68	CD68	0.285209	1.26605e-09	1	18922-27	3	SL007199	P34810	968	RFU
X10668_5	Syntaxin-4	STX4	STX4	0.284997	1.30365e-09	1	10668-5	3	SL007377	Q12846	6810	RFU
X8070_88	Disks large homolog 4	DLG4	DLG4	0.28493	1.31577e-09	1	8070-88	3	SL018372	P78352	1742	RFU
X8307_47	UPF0696 protein C11orf68	CK068	C11orf68	0.284572	1.38249e-09	1	8307-47	3	SL018439	Q9H3H3	83638	RFU
X7202_107	Semaphorin-6C	SEMA6C	SEMA6C	0.284456	1.40485e-09	1	7202-107	3	SL012550	Q9H3T2	10500	RFU
X9321_400	Neuromedin-B	NMB	NMB	0.284453	1.4054e-09	1	9321-400	3	SL007093	P08949	4828	RFU
X10354_57	Signal transducer and activator of transcription 3	STAT3	STAT3	0.284342	1.42722e-09	1	10354-57	3	SL007221	P40763	6774	RFU
X5023_23	Adenylosuccinate lyase	PUR8	ADSL	0.284335	1.4285e-09	1	5023-23	1	SL009792	P30566	158	RFU
X11556_19	ADP-ribosylation factor GTPase-activating protein 1	ARFG1	ARFGAP1	0.283887	1.51954e-09	1	11556-19	3	SL015077	Q8N6T3	55738	RFU
X8759_29	Lactosylceramide 4-alpha-galactosyltransferase	a1,4-Galactosyltransferase	A4GALT	0.283459	1.6115e-09	1	8759-29	3	SL002622	Q9NPC4	53947	RFU
X15418_25	Mitogen-activated protein kinase 10	MK10	MAPK10	0.283425	1.61919e-09	1	15418-25	3	SL007282	P53779	5602	RFU
X21706_29	Leukocyte immunoglobulin-like receptor subfamily A member 1	LIRA1	LILRA1	0.283357	1.63442e-09	1	21706-29	3	SL012376	O75019	11024	RFU
X10851_77	Interleukin-27 subunit beta	IL27B	EBI3	0.282798	1.76453e-09	1	10851-77	3	SL007417	Q14213	10148	RFU
X9470_15	Methyltransferase-like protein 24	MET24	METTL24	0.282775	1.77019e-09	1	9470-15	3	SL019035	Q5JXM2	728464	RFU
X10721_76	Heat shock 70 kDa protein 1A	HSP 70	HSPA1A	0.282747	1.77701e-09	1	10721-76	3	SL000451	P0DMV8	3303	RFU
X15326_64	Guanylate-binding protein 1	GBP1	GBP1	0.282576	1.81912e-09	1	15326-64	3	SL006479	P32455	2633	RFU
X25232_4	EH domain-containing protein 3	EHD3	EHD3	0.281908	1.99323e-09	1	25232-4	3	SL011303	Q9NZN3	30845	RFU
X3554_24	Adiponectin	Adiponectin	ADIPOQ	0.281887	1.99893e-09	1	3554-24	1	SL004258	Q15848	9370	RFU
X5080_131	Transmembrane glycoprotein NMB:Extracellular domain	GPNMB:ECD	GPNMB	0.281566	2.08839e-09	1	5080-131	3	SL025876	Q14956	10457	RFU
X20090_63	Ubiquitin-conjugating enzyme E2 E3	UB2E3	UBE2E3	0.281478	2.11373e-09	1	20090-63	3	SL021846	Q969T4	10477	RFU
X23677_30	NCK-interacting protein with SH3 domain	SPN90	NCKIPSD	0.281265	2.17589e-09	1	23677-30	3	SL023388	Q9NZQ3	51517	RFU
X23554_2	SH2 domain-containing adapter protein D	SHD	SHD	0.281156	2.20849e-09	1	23554-2	3	SL015145	Q96IW2	56961	RFU
X6458_6	Dolichyl-diphosphooligosaccharide--protein glycosyltransferase subunit 1:Lumenal domain	RPN1:LD	RPN1	0.281114	2.221e-09	1	6458-6	3	SL025975	P04843	6184	RFU
X13427_66	Mannosyl-oligosaccharide 1,2-alpha-mannosidase IC	MA1C1	MAN1C1	0.281052	2.23984e-09	1	13427-66	3	SL008941	Q9NR34	57134	RFU
X24907_3	Mitochondrial-processing peptidase subunit alpha	MPPA	PMPCA	0.280873	2.29522e-09	1	24907-3	3	SL023621	Q10713	23203	RFU
X25276_32	Rab-like protein 6	RABL6	RABL6	0.280683	2.35514e-09	1	25276-32	3	SL023438	Q3YEC7	55684	RFU
X7244_16	IGF-like family receptor 1	TM149	IGFLR1	0.28037	2.45746e-09	1	7244-16	3	SL008385	Q9H665	79713	RFU
X24260_4	Histone-lysine N-methyltransferase setd3	SETD3	SETD3	0.280343	2.46658e-09	1	24260-4	3	SL023585	Q86TU7	84193	RFU
X23307_7	Clusterin-associated protein 1	CLUA1	CLUAP1	0.280332	2.47029e-09	1	23307-7	3	SL023574	Q96AJ1	23059	RFU
X14037_18	Ran-binding protein 3	RANB3	RANBP3	0.280279	2.48808e-09	1	14037-18	3	SL013273	Q9H6Z4	8498	RFU
X6574_11	Fas apoptotic inhibitory molecule 3	FAIM3	FCMR	0.280254	2.49648e-09	1	6574-11	3	SL008605	O60667	9214	RFU
X15313_28	Mitotic spindle assembly checkpoint protein MAD2A	MD2L1	MAD2L1	0.280191	2.51779e-09	1	15313-28	3	SL007399	Q13257	4085	RFU
X22037_47	EF-hand domain-containing protein D2	EFHD2	EFHD2	0.279633	2.71556e-09	1	22037-47	3	SL013234	Q96C19	79180	RFU
X21182_8	tRNA-splicing endonuclease subunit Sen15	SEN15	TSEN15	0.279626	2.71813e-09	1	21182-8	3	SL022269	Q8WW01	116461	RFU
X13961_18	Kinesin-like protein KIF3A	KIF3A	KIF3A	0.279081	2.92617e-09	1	13961-18	3	SL020291	Q9Y496	11127	RFU
X8974_172	Collagen alpha-1(XV) chain	COFA1	COL15A1	0.279073	2.92925e-09	1	8974-172	3	SL007218	P39059	1306	RFU
X3642_4	SLAM family member 5	SLAF5	CD84	0.278644	3.10394e-09	1	3642-4	1	SL008588	Q9UIB8	8832	RFU
X17676_13	Cdc42-interacting protein 4	CIP4	TRIP10	0.278606	3.11961e-09	1	17676-13	3	SL011229	Q15642	9322	RFU
X4292_5	Alpha-soluble NSF attachment protein	SNAA	NAPA	0.278543	3.14625e-09	1	4292-5	3	SL011202	P54920	8775	RFU
X13475_10	Ubiquitin-conjugating enzyme E2 D4	UB2D4	UBE2D4	0.278496	3.16651e-09	1	13475-10	3	SL020116	Q9Y2X8	51619	RFU
X11678_105	Gap junction delta-2 protein	CXD2	GJD2	0.278329	3.23823e-09	1	11678-105	3	SL019586	Q9UKL4	57369	RFU
X16803_4	Calretinin	CALB2	CALB2	0.278304	3.24945e-09	1	16803-4	3	SL008657	P22676	794	RFU
X6245_4	Nectin-2	Nectin-2	NECTIN2	0.277999	3.3855e-09	1	6245-4	3	SL004693	Q92692	5819	RFU
X25087_11	Dystrobrevin alpha	DTNA	DTNA	0.277865	3.44692e-09	1	25087-11	3	SL023578	Q9Y4J8	1837	RFU
X7020_13	Carbohydrate sulfotransferase 5	CHST5	CHST5	0.277848	3.45476e-09	1	7020-13	3	SL018044	Q9GZS9	23563	RFU
X9789_52	Nesprin-2	Nesprin-2	SYNE2	0.277676	3.53555e-09	1	9789-52	3	SL005755	Q8WXH0	23224	RFU
X20370_6	Acylphosphatase-1	ACYP1	ACYP1	0.277624	3.56018e-09	1	20370-6	3	SL009422	P07311	97	RFU
X9275_2	Sialic acid-binding Ig-like lectin 5	Siglec-5	SIGLEC5	0.277572	3.58507e-09	1	9275-2	3	SL005216	O15389	8778	RFU
X15455_40	Disintegrin and metalloproteinase domain-containing protein 15:Extracellular domain	ADA15:ECD	ADAM15	0.277447	3.64596e-09	1	15455-40	3	SL025784	Q13444	8751	RFU
X23682_79	Small RNA 2'-O-methyltransferase	HENMT	HENMT1	0.277351	3.69324e-09	1	23682-79	3	SL023302	Q5T8I9	113802	RFU
X21234_7	Ankyrin repeat and SOCS box protein 13	ASB-13	ASB13	0.277244	3.74681e-09	1	21234-7	3	SL005743	Q8WXK3	79754	RFU
X23257_14	COMM domain-containing protein 10	COMDA	COMMD10	0.27685	3.94974e-09	1	23257-14	3	SL011323	Q9Y6G5	51397	RFU
X15449_33	T-cell immunoglobulin and mucin domain-containing protein 4	TIM-4	TIMD4	0.276586	4.09175e-09	1	15449-33	3	SL010387	Q96H15	91937	RFU
X20133_1	Melanoma-associated antigen 3	MAGE-3	MAGEA3	0.275926	4.46839e-09	1	20133-1	3	SL002732	P43357	4102	RFU
X9343_16	Interleukin-2 receptor subunit beta	IL-2 sRb	IL2RB	0.275903	4.48214e-09	1	9343-16	3	SL003306	P14784	3560	RFU
X22959_32	Dickkopf-related protein 4	Dkk-4	DKK4	0.275732	4.58568e-09	1	22959-32	3	SL010612	Q9UBT3	27121	RFU
X10620_21	Beta-microseminoprotein	PSP-94	MSMB	0.275626	4.65067e-09	1	10620-21	3	SL000548	P08118	4477	RFU
X4968_50	Macrophage-capping protein	CAPG	CAPG	0.275515	4.71988e-09	1	4968-50	1	SL008099	P40121	822	RFU
X14685_17	RAC-beta serine/threonine-protein kinase	PKB beta	AKT2	0.275425	4.77723e-09	1	14685-17	3	SL003722	P31751	208	RFU
X2637_77	Macrophage mannose receptor 1	Macrophage mannose receptor	MRC1	0.275423	4.77805e-09	1	2637-77	2	SL004579	P22897	4360	RFU
X23535_3	Protein FAM45A	FA45A	DENND10	0.275418	4.7815e-09	1	23535-3	3	SL023383	Q8TCE6	404636	RFU
X23280_9	Akirin-2	AKIR2	AKIRIN2	0.274915	5.11214e-09	1	23280-9	3	SL023285	Q53H80	55122	RFU
X21547_6	Dentin matrix protein 4	DMP4	FAM20C	0.274835	5.16688e-09	1	21547-6	3	SL012674	Q8IXL6	56975	RFU
X19261_12	Syntenin-2	SDCB2	SDCBP2	0.274656	5.29091e-09	1	19261-12	3	SL015225	Q9H190	27111	RFU
X5465_32	Heparan-sulfate 6-O-sulfotransferase 1	H6ST1	HS6ST1	0.274487	5.41096e-09	1	5465-32	3	SL014129	O60243	9394	RFU
X12894_3	PAX-interacting protein 1	PAXI1	PAXIP1	0.274475	5.41977e-09	1	12894-3	3	SL019946	Q6ZW49	22976	RFU
X7203_125	Beta-1,3-N-acetylglucosaminyltransferase radical fringe	RFNG	RFNG	0.274195	5.62459e-09	1	7203-125	3	SL008366	Q9Y644	5986	RFU
X12381_26	Carbonyl reductase [NADPH] 1	CBR1	CBR1	0.273948	5.81107e-09	1	12381-26	3	SL008046	P16152	873	RFU
X18194_18	Fatty acid-binding protein 9	FABP9	FABP9	0.273896	5.85129e-09	1	18194-18	3	SL020932	Q0Z7S8	646480	RFU
X21188_38	RWD domain-containing protein 4	RWDD4	RWDD4	0.273836	5.89823e-09	1	21188-38	3	SL022217	Q6NW29	201965	RFU
X12562_1	Serine/threonine-protein kinase N1	PKN1	PKN1	0.273564	6.11344e-09	1	12562-1	3	SL014979	Q16512	5585	RFU
X11416_23	F-box/LRR-repeat protein 4:Leucine-rich repeats 4 and 5	FBXL4:LRR4 and LRR5	FBXL4	0.273478	6.18327e-09	1	11416-23	3	SL025857	Q9UKA2	26235	RFU
X11608_5	Microtubule-associated proteins 1A/1B light chain 3B	MLP3B	MAP1LC3B	0.273433	6.22082e-09	1	11608-5	3	SL019511	Q9GZQ8	81631	RFU
X4250_23	NSFL1 cofactor p47	NSF1C	NSFL1C	0.273321	6.31345e-09	1	4250-23	3	SL006268	Q9UNZ2	55968	RFU
X9874_28	Cyclin-dependent kinase 4 inhibitor B	p15-INK4b	CDKN2B	0.273212	6.4048e-09	1	9874-28	3	SL003758	P42772	1030	RFU
X3362_61	Chordin-like protein 1	CRDL1	CHRDL1	0.273157	6.45119e-09	1	3362-61	2	SL009400	Q9BU40	91851	RFU
X18907_97	Killer cell immunoglobulin-like receptor 3DL1	KI3L1	KIR3DL1	0.272791	6.76958e-09	1	18907-97	3	SL007235	P43629	3811	RFU
X11103_24	Heat shock protein beta-1	HSP 27	HSPB1	0.272682	6.86797e-09	1	11103-24	3	SL000448	P04792	3315	RFU
X25249_33	Pyruvate dehydrogenase E1 component subunit alpha, testis-specific form, mitochondrial	ODPAT	PDHA2	0.272671	6.87746e-09	1	25249-33	3	SL023375	P29803	5161	RFU
X11263_57	Calsequestrin-1	CASQ1	CASQ1	0.272465	7.06642e-09	1	11263-57	3	SL019372	P31415	844	RFU
X15324_58	Ferritin light chain	Ferritin light chain	FTL	0.272458	7.07303e-09	1	15324-58	3	SL005628	P02792	2512	RFU
X2278_61	Metalloproteinase inhibitor 2	TIMP-2	TIMP2	0.272432	7.09752e-09	1	2278-61	4	SL000592	P16035	7077	RFU
X12540_25	Rho-related GTP-binding protein RhoG	RHOG	RHOG	0.272262	7.25727e-09	1	12540-25	3	SL019775	P84095	391	RFU
X20388_8	Pre-rRNA-processing protein TSR2 homolog	TSR2	TSR2	0.272068	7.44519e-09	1	20388-8	3	SL022271	Q969E8	90121	RFU
X21987_76	Lipoprotein lipase	LPL	LPL	0.271952	7.55925e-09	1	21987-76	3	SL004732	P06858	4023	RFU
X21661_82	Dentin matrix protein 4	DMP4	FAM20C	0.271756	7.75584e-09	1	21661-82	3	SL012674	Q8IXL6	56975	RFU
X5963_9	Dermokine	Dermokine	DMKN	0.271635	7.87979e-09	1	5963-9	3	SL010588	Q6E0U4	93099	RFU
X22833_74	Zinc finger CCHC domain-containing protein 18	ZCC18	ZCCHC18	0.271528	7.99163e-09	1	22833-74	3	SL022862	P0CG32	644353	RFU
X24434_16	Phytanoyl-CoA hydroxylase-interacting protein	PHYIP	PHYHIP	0.27132	8.21207e-09	1	24434-16	3	SL023377	Q92561	9796	RFU
X19297_4	Glucose-6-phosphate 1-dehydrogenase	G6PD	G6PD	0.27126	8.27625e-09	1	19297-4	3	SL007111	P11413	2539	RFU
X9578_263	MANSC domain-containing protein 4	MANS4	MANSC4	0.271117	8.43314e-09	1	9578-263	3	SL019041	A6NHS7	100287284	RFU
X22808_59	Thyroid hormone receptor beta	THB	THRB	0.27063	8.98675e-09	1	22808-59	3	SL013737	P10828	7068	RFU
X23285_51	BTB/POZ domain-containing protein KCTD2	KCTD2	KCTD2	0.270629	8.98797e-09	1	23285-51	3	SL014951	Q14681	23510	RFU
X3292_75	CD48 antigen	CD48	CD48	0.270467	9.18071e-09	1	3292-75	1	SL010450	P09326	962	RFU
X23386_38	T-complex protein 10A homolog 2	TCP2L	None	0.269976	9.78686e-09	1	23386-38	3	SL023759	B9ZVM9	401285	RFU
X3366_51	Extracellular matrix protein 1	ECM1	ECM1	0.269791	1.00246e-08	1	3366-51	2	SL006550	Q16610	1893	RFU
X19134_66	DNA-directed RNA polymerases I, II, and III subunit RPABC4	RPAB4	POLR2K	0.269787	1.00304e-08	1	19134-66	3	SL014837	P53803	5440	RFU
X15331_47	Histone-binding protein RBBP4	RBBP4	RBBP4	0.269643	1.02206e-08	1	15331-47	3	SL013819	Q09028	5928	RFU
X12988_49	RNA-binding protein EWS	EWS	EWSR1	0.2696	1.02778e-08	1	12988-49	3	SL007342	Q01844	2130	RFU
X14227_21	Myosin light chain 6B	MYL6B	MYL6B	0.269468	1.04553e-08	1	14227-21	3	SL008040	P14649	140465	RFU
X4811_33	Inter-alpha-trypsin inhibitor heavy chain H4	ITI heavy chain H4	ITIH4	0.269326	1.06496e-08	1	4811-33	3	SL004739	Q14624	3700	RFU
X13670_81	Group IIE secretory phospholipase A2	GIIE	PLA2G2E	0.269149	1.08974e-08	1	13670-81	3	SL004066	Q9NZK7	30814	RFU
X3855_56	Peroxiredoxin-1	Peroxiredoxin-1	PRDX1	0.269113	1.09484e-08	1	3855-56	1	SL004919	Q06830	5052	RFU
X3340_53	Thrombospondin-4	TSP4	THBS4	0.269082	1.09921e-08	1	3340-53	1	SL007207	P35443	7060	RFU
X24413_96	Peroxisomal coenzyme A diphosphatase NUDT7	NUDT7	NUDT7	0.268743	1.1486e-08	1	24413-96	3	SL023739	P0C024	283927	RFU
X15474_7	Peptidyl-prolyl cis-trans isomerase NIMA-interacting 1	PIN1	PIN1	0.268721	1.15181e-08	1	15474-7	3	SL013908	Q13526	5300	RFU
X15556_49	Alpha-amylase 2B	Alpha-amylase 2B	AMY2B	0.268691	1.15632e-08	1	15556-49	3	SL005393	P19961	280	RFU
X15427_35	Lysyl oxidase homolog 3	LOXL3	LOXL3	0.268562	1.17582e-08	1	15427-35	3	SL012455	P58215	84695	RFU
X19113_66	SH3 domain-binding glutamic acid-rich-like protein 2	SH3L2	SH3BGRL2	0.268313	1.21424e-08	1	19113-66	3	SL009024	Q9UJC5	83699	RFU
X6563_78	Heat shock 70 kDa protein 1A	HSP 70	HSPA1A	0.268173	1.23647e-08	1	6563-78	3	SL000451	P0DMV8	3303	RFU
X5934_1	Ferritin	Ferritin	FTH1|FTL	0.268018	1.26151e-08	1	5934-1	3	SL000420	P02794|P02792	2495|2512	RFU
X18833_76	Astrocytic phosphoprotein PEA-15	PEA15	PEA15	0.268018	1.26151e-08	1	18833-76	3	SL011227	Q15121	8682	RFU
X23546_9	Hydroxyacylglutathione hydrolase-like protein	HAGHL	HAGHL	0.268001	1.26421e-08	1	23546-9	3	SL023284	Q6PII5	84264	RFU
X21207_1	Bifunctional coenzyme A synthase	COASY	COASY	0.267967	1.26991e-08	1	21207-1	3	SL010900	Q13057	80347	RFU
X8009_121	Surfeit locus protein 1	SURF1	SURF1	0.26789	1.28259e-08	1	8009-121	3	SL018320	Q15526	6834	RFU
X19367_34	Enoyl-CoA delta isomerase 1, mitochondrial	D3D2	ECI1	0.267854	1.28848e-08	1	19367-34	3	SL016427	P42126	1632	RFU
X18910_45	Protein lin-7 homolog A	LIN7A	LIN7A	0.267672	1.31913e-08	1	18910-45	3	SL021281	O14910	8825	RFU
X11282_16	Macrophage scavenger receptor types I and II:Extracellular domain	Macrophage scavenger receptor:ECD	MSR1	0.267627	1.32675e-08	1	11282-16	3	SL025926	P21757	4481	RFU
X16859_100	Endophilin-B1	SHLB1	SH3GLB1	0.267621	1.32773e-08	1	16859-100	3	SL016527	Q9Y371	51100	RFU
X20398_60	Ribonuclease P protein subunit p20	POP7	POP7	0.267533	1.34297e-08	1	20398-60	3	SL022180	O75817	10248	RFU
X25118_45	Protein bicaudal D homolog 1	BICD1	BICD1	0.267375	1.37061e-08	1	25118-45	3	SL023646	Q96G01	636	RFU
X9835_16	Aldehyde dehydrogenase family 1 member A3	AL1A3	ALDH1A3	0.267326	1.37933e-08	1	9835-16	3	SL006487	P47895	220	RFU
X9842_2	Catenin beta-1	b-Catenin	CTNNB1	0.267214	1.39932e-08	1	9842-2	3	SL002723	P35222	1499	RFU
X13422_66	Ecto-NOX disulfide-thiol exchanger 2	ENOX2	ENOX2	0.266979	1.44224e-08	1	13422-66	3	SL012509	Q16206	10495	RFU
X11287_14	Cytochrome b5	Cytochrome b5	CYB5A	0.266906	1.45579e-08	1	11287-14	3	SL005251	P00167	1528	RFU
X10666_7	N-acetylglucosamine-1-phosphotransferase subunit gamma	GNPTG	GNPTG	0.266741	1.48697e-08	1	10666-7	3	SL012791	Q9UJJ9	84572	RFU
X13604_27	E3 ubiquitin-protein ligase NEURL1	NEUL1	NEURL1	0.266694	1.49611e-08	1	13604-27	3	SL020194	O76050	9148	RFU
X25904_17	Dedicator of cytokinesis protein 2	DOCK2	DOCK2	0.266554	1.52317e-08	1	25904-17	3	SL007571	Q92608	1794	RFU
X22385_2	PWWP domain-containing protein MUM1	MUM1	PWWP3A	0.26648	1.53778e-08	1	22385-2	3	SL019548	Q2TAK8	84939	RFU
X21548_20	Gamma-glutamyltransferase 5	GGT5	GGT5	0.266427	1.54819e-08	1	21548-20	3	SL014786	P36269	2687	RFU
X18935_14	Toll-like receptor 5	TLR5	TLR5	0.26617	1.60001e-08	1	18935-14	3	SL004493	O60602	7100	RFU
X3060_43	Complement component C9	C9	C9	0.266151	1.60399e-08	1	3060-43	2	SL000325	P02748	735	RFU
X21238_40	CDK5 regulatory subunit-associated protein 3	CK5P3	CDK5RAP3	0.265888	1.6588e-08	1	21238-40	3	SL021977	Q96JB5	80279	RFU
X10741_22	Macrophage colony-stimulating factor 1	CSF-1	CSF1	0.264814	1.90289e-08	1	10741-22	3	SL002684	P09603	1435	RFU
X24235_2	EH domain-containing protein 1	EHD1	EHD1	0.264758	1.91635e-08	1	24235-2	3	SL008306	Q9H4M9	10938	RFU
X21122_3	Dysbindin domain-containing protein 2	DBND2	DBNDD2	0.264639	1.94568e-08	1	21122-3	3	SL022003	Q9BQY9	55861	RFU
X22772_125	Sorting and assembly machinery component 50 homolog	SAM50	SAMM50	0.264439	1.99597e-08	1	22772-125	3	SL009026	Q9Y512	25813	RFU
X19523_215	Protein DJ-1	PARK7	PARK7	0.264292	2.03367e-08	1	19523-215	3	SL008933	Q99497	11315	RFU
X5030_52	NAD-dependent protein deacetylase sirtuin-2	SIRT2	SIRT2	0.264275	2.03805e-08	1	5030-52	1	SL006629	Q8IXJ6	22933	RFU
X19175_18	MARCKS-related protein	MARCKSL1	MARCKSL1	0.264145	2.07187e-08	1	19175-18	3	SL015568	P49006	65108	RFU
X18415_16	ADP-ribosylation factor-like protein 6	ARL6	ARL6	0.264107	2.08199e-08	1	18415-16	3	SL016516	Q9H0F7	84100	RFU
X17692_2	Butyrophilin subfamily 3 member A3	BT3A3	BTN3A3	0.26386	2.14832e-08	1	17692-2	3	SL006193	O00478	10384	RFU
X4913_78	C-C motif chemokine 16	HCC-4	CCL16	0.263859	2.14854e-08	1	4913-78	1	SL003300	O15467	6360	RFU
X11462_8	RNA binding protein fox-1 homolog 2	RBM9	RBFOX2	0.26359	2.22321e-08	1	11462-8	3	SL011160	O43251	23543	RFU
X11122_97	Maspardin	SPG21	SPG21	0.263536	2.23855e-08	1	11122-97	3	SL019337	Q9NZD8	51324	RFU
X10894_25	Secretagogin	Secretagogin	SCGN	0.263512	2.24526e-08	1	10894-25	3	SL005696	O76038	10590	RFU
X15606_19	Keratin, type I cytoskeletal 19	Keratin 19	KRT19	0.263385	2.28162e-08	1	15606-19	3	SL000044	P08727	3880	RFU
X18881_7	CD97 antigen	CD97	ADGRE5	0.263232	2.32633e-08	1	18881-7	3	SL004726	P48960	976	RFU
X5708_1	Liver-expressed antimicrobial peptide 2	LEAP2	LEAP2	0.263174	2.34343e-08	1	5708-1	3	SL007589	Q969E1	116842	RFU
X22572_19	Pepsin A-4	PEPA4	PGA4	0.262953	2.40994e-08	1	22572-19	3	SL020705	P0DJD7	643847	RFU
X9749_190	Plastin-2	L-plastin	LCP1	0.262891	2.42897e-08	1	9749-190	3	SL004609	P13796	3936	RFU
X8248_222	Sialic acid-binding Ig-like lectin 14	SIG14	SIGLEC14	0.262692	2.49061e-08	1	8248-222	3	SL014292	Q08ET2	100049587	RFU
X8086_49	Integral membrane protein 2B	ITM2B	ITM2B	0.26269	2.4915e-08	1	8086-49	3	SL008714	Q9Y287	9445	RFU
X6400_33	Tumor protein p53-inducible protein 13	P5I13	TP53I13	0.262408	2.58183e-08	1	6400-33	3	SL017434	Q8NBR0	90313	RFU
X11211_7	Tubulin-specific chaperone E	TBCE	TBCE	0.262329	2.60749e-08	1	11211-7	3	SL019355	Q15813	6905	RFU
X9038_12	Protein JTB	JTB	JTB	0.26229	2.62045e-08	1	9038-12	3	SL004980	O76095	10899	RFU
X13054_87	Profilin-2	Profilin II	PFN2	0.262211	2.64647e-08	1	13054-87	3	SL008767	P35080	5217	RFU
X19135_5	7-methylguanosine phosphate-specific 5'-nucleotidase	Cytosolic 5'-nucleotidase III-like protein	NT5C3B	0.262167	2.66142e-08	1	19135-5	3	SL009395	Q969T7	115024	RFU
X19259_176	Eukaryotic translation initiation factor 2 subunit 1	IF2A	EIF2S1	0.262095	2.68555e-08	1	19259-176	3	SL010915	P05198	1965	RFU
X23340_37	Methylthioribose-1-phosphate isomerase	MTNA	MRI1	0.261962	2.73107e-08	1	23340-37	3	SL023292	Q9BV20	84245	RFU
X12960_9	Glucokinase	HXK4	GCK	0.261773	2.79673e-08	1	12960-9	3	SL007208	P35557	2645	RFU
X24934_96	Opioid growth factor receptor	OGFR	OGFR	0.261538	2.88075e-08	1	24934-96	3	SL013284	Q9NZT2	11054	RFU
X19274_80	Alpha-1-syntrophin	Alpha-1-syntrophin	SNTA1	0.261501	2.89398e-08	1	19274-80	3	SL004593	Q13424	6640	RFU
X10900_272	Stathmin-2	STMN2	STMN2	0.261392	2.93409e-08	1	10900-272	3	SL013230	Q93045	11075	RFU
X12431_13	Protein pelota homolog	PELO	PELO	0.261142	3.02765e-08	1	12431-13	3	SL019737	Q9BRX2	53918	RFU
X7161_25	GDH/6PGL endoplasmic bifunctional protein	G6PE	H6PD	0.260905	3.11904e-08	1	7161-25	3	SL018068	O95479	9563	RFU
X14050_61	Ephrin-A4	Ephrin-A4	EFNA4	0.260349	3.34381e-08	1	14050-61	3	SL004140	P52798	1945	RFU
X6117_4	Neuroendocrine convertase 2	NEC2	PCSK2	0.260296	3.3659e-08	1	6117-4	3	SL012421	P16519	5126	RFU
X18877_15	Calponin-2	CNN2	CNN2	0.260123	3.43952e-08	1	18877-15	3	SL008285	Q99439	1265	RFU
X2742_68	Sialic acid-binding Ig-like lectin 7	Siglec-7	SIGLEC7	0.260082	3.45756e-08	1	2742-68	2	SL005218	Q9Y286	27036	RFU
X8053_16	DnaJ homolog subfamily B member 14:Cytoplasmic domain	DJB14:CD	DNAJB14	0.259857	3.55575e-08	1	8053-16	3	SL025832	Q8TBM8	79982	RFU
X13518_5	Arf-GAP with SH3 domain, ANK repeat and PH domain-containing protein 2	ASAP2	ASAP2	0.259681	3.635e-08	1	13518-5	3	SL014608	O43150	8853	RFU
X23269_40	CKLF-like MARVEL transmembrane domain-containing protein 4	CKLF4	CMTM4	0.259453	3.73968e-08	1	23269-40	3	SL023542	Q8IZR5	146223	RFU
X5646_20	Ribonuclease K6	RNAS6	RNASE6	0.259361	3.78261e-08	1	5646-20	3	SL012758	Q93091	6039	RFU
X12732_13	MAGUK p55 subfamily member 7	MPP7	MPP7	0.259118	3.89907e-08	1	12732-13	3	SL019852	Q5T2T1	143098	RFU
X13486_9	Polycystin-2:Cytoplasmic domain 1	PKD2:CD 1	PKD2	0.259087	3.91412e-08	1	13486-9	3	SL025961	Q13563	5311	RFU
X12808_103	Calcium-regulated heat-stable protein 1	CHSP1	CARHSP1	0.259016	3.94901e-08	1	12808-103	3	SL013301	Q9Y2V2	23589	RFU
X12706_2	Serine/threonine-protein kinase MRCK alpha	MRCKA	CDC42BPA	0.258994	3.95978e-08	1	12706-2	3	SL007478	Q5VT25	8476	RFU
X21940_12	Protein Wnt-10b	WN10B	WNT10B	0.258961	3.97604e-08	1	21940-12	3	SL012354	O00744	7480	RFU
X12587_65	ADP-ribosylation factor-like protein 2	ARL2	ARL2	0.258863	4.02452e-08	1	12587-65	3	SL019779	P36404	402	RFU
X16593_3	FAS-associated death domain protein	FADD	FADD	0.258822	4.04541e-08	1	16593-3	3	SL003820	Q13158	8772	RFU
X18376_19	Myosin light chain 3	Myosin light chain 1	MYL3	0.258804	4.05431e-08	1	18376-19	3	SL004734	P08590	4634	RFU
X25049_8	Nonspecific lipid-transfer protein:isoform SCPx	NLTP:isoform SCPx	SCP2	0.258681	4.11652e-08	1	25049-8	3	SL025947	P22307	6342	RFU
X24426_191	Catenin alpha-1	CTNA1	CTNNA1	0.258477	4.22244e-08	1	24426-191	3	SL007202	P35221	1495	RFU
X14078_69	Lymphotactin	Lymphotactin	XCL1	0.258411	4.25714e-08	1	14078-69	3	SL003186	P47992	6375	RFU
X13934_3	Guanine nucleotide exchange factor DBS	MCF2L	MCF2L	0.258257	4.33911e-08	1	13934-3	3	SL014593	O15068	23263	RFU
X8877_22	Protein eva-1 homolog C:Extracellular domain	F176C:ECD	EVA1C	0.258198	4.37115e-08	1	8877-22	3	SL025853	P58658	59271	RFU
X8102_239	Uncharacterized protein C1orf186	CA186	RHEX	0.258172	4.38537e-08	1	8102-239	3	SL018417	Q6ZWK4	440712	RFU
X5013_2	Chloride intracellular channel protein 1	NCC27	CLIC1	0.258111	4.41875e-08	1	5013-2	1	SL004915	O00299	1192	RFU
X5631_83	Promotilin	MOTI	MLN	0.257964	4.49962e-08	1	5631-83	3	SL008634	P12872	4295	RFU
X13078_3	Centrin-2	CETN2	CETN2	0.257494	4.7694e-08	1	13078-3	3	SL014793	P41208	1069	RFU
X25917_12	Beta-hexosaminidase alpha chain	Hexosaminidase A	HEXA	0.257493	4.76953e-08	1	25917-12	3	SL005385	P06865	3073	RFU
X6217_23	Sulfhydryl oxidase 1	QSCN6	QSOX1	0.257011	5.06195e-08	1	6217-23	3	SL006394	O00391	5768	RFU
X13659_36	Manganese-transporting ATPase 13A1	AT131	ATP13A1	0.257008	5.06411e-08	1	13659-36	3	SL020228	Q9HD20	57130	RFU
X5364_7	Protein SET	SET	SET	0.256507	5.38666e-08	1	5364-7	3	SL007336	Q01105	6418	RFU
X18934_50	Protein-glutamine gamma-glutamyltransferase 2	Tissue transglutaminase	TGM2	0.25648	5.40439e-08	1	18934-50	3	SL004717	P21980	7052	RFU
X9288_7	Peptidyl-prolyl cis-trans isomerase FKBP7	FKBP7	FKBP7	0.256454	5.42201e-08	1	9288-7	3	SL017255	Q9Y680	51661	RFU
X12873_11	Leukosialin	LEUK	SPN	0.256083	5.67469e-08	1	12873-11	3	SL007131	P16150	6693	RFU
X21180_16	PI-PLC X domain-containing protein 3	PLCX3	PLCXD3	0.256083	5.67521e-08	1	21180-16	3	SL022171	Q63HM9	345557	RFU
X18216_22	Interleukin-11 receptor subunit alpha	IL-11 RA	IL11RA	0.256063	5.68898e-08	1	18216-22	3	SL007423	Q14626	3590	RFU
X10961_15	Retinoic acid receptor responder protein 3	TIG3	PLAAT4	0.256016	5.72161e-08	1	10961-15	3	SL015329	Q9UL19	5920	RFU
X11277_23	Cyclic AMP-dependent transcription factor ATF-6 alpha	ATF6A	ATF6	0.256016	5.72201e-08	1	11277-23	3	SL014732	P18850	22926	RFU
X12764_3	Engulfment and cell motility protein 1	ELMO1	ELMO1	0.255918	5.79123e-08	1	12764-3	3	SL019856	Q92556	9844	RFU
X8221_19	Macrophage migration inhibitory factor	MIF	MIF	0.255902	5.80267e-08	1	8221-19	3	SL003080	P14174	4282	RFU
X25889_108	Absent in melanoma 2	AIM2	AIM2	0.255898	5.80555e-08	1	25889-108	3	SL004390	O14862	9447	RFU
X19177_7	MOB kinase activator 1B	MOL1A	MOB1B	0.25571	5.94127e-08	1	19177-7	3	SL011252	Q7L9L4	92597	RFU
X23550_10	Keratinocyte differentiation factor 1	KDF1	KDF1	0.255524	6.07793e-08	1	23550-10	3	SL023633	Q8NAX2	126695	RFU
X7717_95	Cystic fibrosis transmembrane conductance regulator	CFTR	CFTR	0.255376	6.18895e-08	1	7717-95	3	SL013741	P13569	1080	RFU
X15316_262	Thioredoxin-like protein 4B	TXN4B	TXNL4B	0.255294	6.25204e-08	1	15316-262	3	SL019950	Q9NX01	54957	RFU
X19273_3	Glutathione reductase, mitochondrial	Glutathione reductase	GSR	0.255245	6.28913e-08	1	19273-3	3	SL000434	P00390	2936	RFU
X2728_62	Tenascin	Tenascin	TNC	0.254984	6.49313e-08	1	2728-62	2	SL003198	P24821	3371	RFU
X17721_82	Growth arrest-specific protein 7	GAS7	GAS7	0.254933	6.53418e-08	1	17721-82	3	SL004797	O60861	8522	RFU
X10428_1	Killer cell immunoglobulin-like receptor 2DS2	KI2S2	KIR2DS2	0.254744	6.68664e-08	1	10428-1	3	SL018045	P43631	100132285	RFU
X17367_5	Stathmin	Stathmin	STMN1	0.25472	6.70676e-08	1	17367-5	3	SL004916	P16949	3925	RFU
X15617_8	Cytokine SCM-1 beta	lymphotactin beta	XCL2	0.25458	6.82244e-08	1	15617-8	3	SL010168	Q9UBD3	6846	RFU
X21823_5	Protein phosphatase 1G	PPM1G	PPM1G	0.25443	6.94782e-08	1	21823-5	3	SL022184	O15355	5496	RFU
X8005_1	Matrix-remodeling-associated protein 7	MXRA7	MXRA7	0.254289	7.06885e-08	1	8005-1	3	SL018347	P84157	439921	RFU
X6380_23	Peptidyl-tRNA hydrolase ICT1, mitochondrial	ICT1	MRPL58	0.254221	7.1273e-08	1	6380-23	3	SL017450	Q14197	3396	RFU
X13583_19	Apoptotic protease-activating factor 1	Apaf-1	APAF1	0.253935	7.38027e-08	1	13583-19	3	SL003661	O14727	317	RFU
X3049_61	Trypsin-1	Trypsin	PRSS1	0.253929	7.38578e-08	1	3049-61	2	SL000603	P07477	5644	RFU
X17231_1	Plastin-2	L-plastin	LCP1	0.253857	7.45121e-08	1	17231-1	3	SL004609	P13796	3936	RFU
X7839_99	Protein FAM19A3	F19A3	TAFA3	0.253622	7.66695e-08	1	7839-99	3	SL012637	Q7Z5A8	284467	RFU
X15614_168	Leukocyte immunoglobulin-like receptor subfamily A member 2	LIRA2	LILRA2	0.253319	7.9543e-08	1	15614-168	3	SL012686	Q8N149	11027	RFU
X15387_44	Neuropilin-2	Neuropilin-2	NRP2	0.253314	7.9592e-08	1	15387-44	3	SL005203	O60462	8828	RFU
X12730_3	Kinetochore protein NDC80 homolog	KNTC2	NDC80	0.253031	8.23801e-08	1	12730-3	3	SL006986	O14777	10403	RFU
X5650_9	Protein disulfide-isomerase A6	PDIA6	PDIA6	0.253016	8.25291e-08	1	5650-9	3	SL008205	Q15084	10130	RFU
X9117_4	Interleukin-36 gamma	IL-1F9	IL36G	0.252854	8.41598e-08	1	9117-4	3	SL005180	Q9NZH8	56300	RFU
X21563_3	sPLA(2)-XII	sPLA(2)-XII	PLA2G12A	0.252725	8.54878e-08	1	21563-3	3	SL003845	Q9BZM1	81579	RFU
X14237_1	Heat shock 70 kDa protein 1A	HSP 70	HSPA1A	0.25272	8.55352e-08	1	14237-1	3	SL000451	P0DMV8	3303	RFU
X2813_11	Agouti-related protein	ART	AGRP	0.25242	8.87017e-08	1	2813-11	2	SL006924	O00253	181	RFU
X8955_60	Glycosyltransferase 8 domain-containing protein 1	GL8D1	GLT8D1	0.252264	9.03887e-08	1	8955-60	3	SL018797	Q68CQ7	55830	RFU
X22590_68	Frizzled-1	FZD1	FZD1	0.252143	9.17264e-08	1	22590-68	3	SL007770	Q9UP38	8321	RFU
X20423_40	Calcium and integrin-binding protein 1	CIB1	CIB1	0.252096	9.22532e-08	1	20423-40	3	SL010770	Q99828	10519	RFU
X21861_8	Proteasome subunit beta type-10	PSB10	PSMB10	0.25194	9.40044e-08	1	21861-8	3	SL016424	P40306	5699	RFU
X17158_17	Ubiquitin-conjugating enzyme E2 G1	UB2G1	UBE2G1	0.251651	9.73433e-08	1	17158-17	3	SL019858	P62253	7326	RFU
X10852_114	Heterogeneous nuclear ribonucleoprotein D-like	HNRDL	HNRNPDL	0.251603	9.79043e-08	1	10852-114	3	SL012987	O14979	9987	RFU
X18347_15	Laminin-2	Laminin-2	LAMA2|LAMB1|LAMC1	0.251572	9.82694e-08	1	18347-15	3	SL021367	P24043|P07942|P11047	3908|3912|3915	RFU
X21433_3	Butyrophilin subfamily 3 member A2	BT3A2	BTN3A2	0.251541	9.86423e-08	1	21433-3	3	SL014882	P78410	11118	RFU
X14332_3	Ras-related protein Ral-A	RALA	RALA	0.251339	1.01074e-07	1	14332-3	3	SL008025	P11233	5898	RFU
X20241_9	Synaptosomal-associated protein 23	SNP23	SNAP23	0.251328	1.01197e-07	1	20241-9	3	SL006956	O00161	8773	RFU
X4979_34	Dermatopontin	DERM	DPT	0.251298	1.01573e-07	1	4979-34	2	SL008178	Q07507	1805	RFU
X12756_3	Transcription regulator protein BACH2	BACH2	BACH2	0.250893	1.06644e-07	1	12756-3	3	SL019855	Q9BYV9	60468	RFU
X19636_23	HLA class I histocompatibility antigen, alpha chain G	HLA-G	HLA-G	0.250801	1.07826e-07	1	19636-23	3	SL002647	P17693	3135	RFU
X19266_35	Ras GTPase-activating protein-binding protein 1	G3BP1	G3BP1	0.250323	1.14189e-07	1	19266-35	3	SL013328	Q13283	10146	RFU
X9025_5	Alpha-hemoglobin-stabilizing protein	AHSP	AHSP	0.250275	1.14851e-07	1	9025-5	3	SL010892	Q9NZD4	51327	RFU
X20960_47	Far upstream element-binding protein 1	FUBP1	FUBP1	0.250202	1.15855e-07	1	20960-47	3	SL013232	Q96AE4	8880	RFU
X3504_58	Hepcidin	LEAP-1	HAMP	0.250128	1.169e-07	1	3504-58	2	SL004536	P81172	57817	RFU
X17209_27	Sulfotransferase family cytosolic 2B member 1	ST2B1	SULT2B1	0.250121	1.16999e-07	1	17209-27	3	SL020906	O00204	6820	RFU
X7065_1	Protein G6b:Isoform A, Extracellular domain	G6B:ECD	MPIG6B	0.250041	1.18115e-07	1	7065-1	4	SL025868	O95866	80739	RFU
X8024_64	Protein-tyrosine sulfotransferase 2	TPST2	TPST2	0.24997	1.19122e-07	1	8024-64	3	SL011109	O60704	8459	RFU
X15693_9	Progesterone receptor	PgR	PGR	0.249748	1.22341e-07	1	15693-9	3	SL000008	P06401	5241	RFU
X8963_8	Vesicle transport through interaction with t-SNAREs homolog 1B	Vti1-rp1	VTI1B	0.249619	1.24235e-07	1	8963-8	3	SL005723	Q9UEU0	10490	RFU
X24671_15	Apoptosis-associated speck-like protein containing a CARD	ASC	PYCARD	0.249423	1.27183e-07	1	24671-15	3	SL007810	Q9ULZ3	29108	RFU
X9197_4	Galectin-9	LEG9	LGALS9	0.24938	1.27835e-07	1	9197-4	3	SL008486	O00182	3965	RFU
X2816_50	Basal Cell Adhesion Molecule	BCAM	BCAM	0.249267	1.29565e-07	1	2816-50	2	SL001902	P50895	4059	RFU
X25297_11	SH3 and PX domain-containing protein 2B	SPD2B	SH3PXD2B	0.249232	1.30114e-07	1	25297-11	3	SL023254	A1X283	285590	RFU
X6510_56	E3 ubiquitin-protein ligase RNF128:region 1	RN128:region 1	RNF128	0.249202	1.30583e-07	1	6510-56	3	SL025969	Q8TEB7	79589	RFU
X23705_42	CTP synthase 1	PYRG1	CTPS1	0.24913	1.31703e-07	1	23705-42	3	SL007138	P17812	1503	RFU
X10391_1	Angiopoietin-related protein 3	ANGL3	ANGPTL3	0.249042	1.33097e-07	1	10391-1	3	SL006803	Q9Y5C1	27329	RFU
X25288_16	Dimethylaniline monooxygenase [N-oxide-forming] 3	FMO3	FMO3	0.249006	1.33676e-07	1	25288-16	3	SL023561	P31513	2328	RFU
X19503_2	Sorting nexin-3	SNX3	SNX3	0.248966	1.34306e-07	1	19503-2	3	SL007970	O60493	8724	RFU
X24463_1	Protein NDRG2	NDRG2	NDRG2	0.248918	1.35086e-07	1	24463-1	3	SL020970	Q9UN36	57447	RFU
X11457_53	UDP-glucose 4-epimerase	GALE	GALE	0.248872	1.35821e-07	1	11457-53	3	SL014942	Q14376	2582	RFU
X12720_71	Ubiquilin-4	UBQL4	UBQLN4	0.248692	1.3876e-07	1	12720-71	3	SL019882	Q9NRR5	56893	RFU
X5903_91	Heat shock cognate 71 kDa protein	HSP70 protein 8	HSPA8	0.248623	1.39905e-07	1	5903-91	2	SL004899	P11142	3312	RFU
X12692_56	Histone-lysine N-methyltransferase, H3 lysine-79 specific	DOT1L	DOT1L	0.248117	1.48594e-07	1	12692-56	3	SL019837	Q8TEK3	84444	RFU
X11490_42	Ubiquitin-like protein 4A	UBL4A	UBL4A	0.247996	1.50741e-07	1	11490-42	3	SL019457	P11441	8266	RFU
X19272_9	Peflin	PEF1	PEF1	0.247954	1.51496e-07	1	19272-9	3	SL008547	Q9UBV8	553115	RFU
X5015_15	Platelet-activating factor acetylhydrolase	PAFAH	PLA2G7	0.24788	1.52834e-07	1	5015-15	1	SL003440	Q13093	7941	RFU
X16322_10	Marginal zone B- and B1-cell-specific protein	PACAP	MZB1	0.247758	1.5506e-07	1	16322-10	3	SL012743	Q8WU39	51237	RFU
X24708_7	Short-chain dehydrogenase/reductase 3	DHRS3	DHRS3	0.247689	1.56323e-07	1	24708-7	3	SL023299	O75911	9249	RFU
X21935_16	Ubiquitin-conjugating enzyme E2 H	UBE2H	UBE2H	0.247606	1.57867e-07	1	21935-16	3	SL013188	P62256	7328	RFU
X11571_75	NKG2-E type II integral membrane protein:Isoform E, Extracellular domain	NKG2E:ECD	KLRC3	0.247514	1.59602e-07	1	11571-75	3	SL025943	Q07444	3823	RFU
X21360_27	Sperm antigen with calponin homology and coiled-coil domains 1	SPEC1	SPECC1	0.247458	1.60672e-07	1	21360-27	3	SL010330	Q5M775	92521	RFU
X8464_31	R-spondin-4	RSPO4	RSPO4	0.247017	1.69274e-07	1	8464-31	3	SL012517	Q2I0M5	343637	RFU
X23302_19	Proline-rich AKT1 substrate 1	AKTS1	AKT1S1	0.246903	1.71573e-07	1	23302-19	3	SL023209	Q96B36	84335	RFU
X24412_1	Synaptonemal complex central element protein 1-like	SYC1L	SYCE1L	0.246826	1.73147e-07	1	24412-1	3	SL023740	A8MT33	100130958	RFU
X7009_8	B-cell differentiation antigen CD72	CD72	CD72	0.246803	1.73611e-07	1	7009-8	3	SL017967	P21854	971	RFU
X8791_151	Carbonic anhydrase 5A, mitochondrial	Carbonic Anhydrase VA	CA5A	0.246651	1.76765e-07	1	8791-151	3	SL010448	P35218	763	RFU
X9738_7	FAS-associated factor 2	FAF2	FAF2	0.246577	1.78301e-07	1	9738-7	3	SL017982	Q96CS3	23197	RFU
X9928_125	Leukocyte cell-derived chemotaxin 1	LECT1	CNMD	0.246539	1.79106e-07	1	9928-125	3	SL007044	O75829	11061	RFU
X20442_12	Calcipressin-3	RCAN3	RCAN3	0.246332	1.83526e-07	1	20442-12	3	SL020201	Q9UKA8	11123	RFU
X13067_5	cGMP-dependent protein kinase 1, beta isozyme	KGP1B	PRKG1	0.24633	1.83573e-07	1	13067-5	3	SL009424	Q13976	5592	RFU
X6914_15	Amphoterin-induced protein 2	AMGO2	AMIGO2	0.24619	1.8662e-07	1	6914-15	3	SL015046	Q86SJ2	347902	RFU
X6626_81	Carbohydrate sulfotransferase 12	CHSTC	CHST12	0.246163	1.87221e-07	1	6626-81	3	SL017514	Q9NRB3	55501	RFU
X15594_47	Serine protease HTRA1	HTRA1	HTRA1	0.246133	1.87889e-07	1	15594-47	3	SL008268	Q92743	5654	RFU
X3293_2	CD5 antigen-like	CD5L	CD5L	0.246125	1.88065e-07	1	3293-2	4	SL006108	O43866	922	RFU
X11464_9	Transcription factor RelB	RELB	RELB	0.245783	1.95787e-07	1	11464-9	3	SL013813	Q01201	5971	RFU
X11450_110	Protein disulfide-isomerase	Protein disulfide-isomerase	P4HB	0.245366	2.05608e-07	1	11450-110	3	SL004901	P07237	5034	RFU
X3005_5	Tyrosine-protein phosphatase non-receptor type 1	PTP-1B	PTPN1	0.245303	2.07152e-07	1	3005-5	2	SL004939	P18031	5770	RFU
X12022_12	Mothers against decapentaplegic homolog 4	SMAD4	SMAD4	0.245176	2.10262e-07	1	12022-12	3	SL000132	Q13485	4089	RFU
X5424_55	Tumor necrosis factor receptor superfamily member 11A	RANK	TNFRSF11A	0.245046	2.13472e-07	1	5424-55	3	SL003690	Q9Y6Q6	8792	RFU
X5542_22	Neuropilin-1	NRP1	NRP1	0.244976	2.15253e-07	1	5542-22	2	SL006397	O14786	8829	RFU
X6919_3	Hemoglobin subunit zeta	HBAZ	HBZ	0.244948	2.15944e-07	1	6919-3	3	SL017970	P02008	3050	RFU
X23252_4	DnaJ homolog subfamily B member 3	DNJB3	DNAJB3	0.244222	2.35089e-07	1	23252-4	3	SL023423	Q8WWF6	414061	RFU
X21827_7	Rho-related GTP-binding protein RhoQ	RHOQ	RHOQ	0.24415	2.37069e-07	1	21827-7	3	SL021495	P17081	23433	RFU
X20525_200	Protein disulfide-isomerase A4	PDIA4	PDIA4	0.244147	2.37154e-07	1	20525-200	3	SL006466	P13667	9601	RFU
X4719_58	Protein disulfide-isomerase A3	Protein disulfide isomerase A3	PDIA3	0.243948	2.42741e-07	1	4719-58	2	SL003524	P30101	2923	RFU
X16792_4	Sialic acid-binding Ig-like lectin 5	Siglec-5	SIGLEC5	0.243751	2.48383e-07	1	16792-4	3	SL005216	O15389	8778	RFU
X25424_234	Synaptotagmin-12	SYT12	SYT12	0.243671	2.50695e-07	1	25424-234	3	SL018437	Q8IV01	91683	RFU
X16773_29	Signal peptide, CUB and EGF-like domain-containing protein 3	SCUB3	SCUBE3	0.243361	2.59916e-07	1	16773-29	3	SL012672	Q8IX30	222663	RFU
X12651_21	[Pyruvate dehydrogenase (acetyl-transferring)] kinase isozyme 2, mitochondrial	PDK2	PDK2	0.243342	2.60493e-07	1	12651-21	3	SL019823	Q15119	5164	RFU
X12427_8	M-phase inducer phosphatase 2	MPIP2	CDC25B	0.243328	2.60917e-07	1	12427-8	3	SL007185	P30305	994	RFU
X9337_43	Protachykinin-1	TKN1	TAC1	0.242968	2.7208e-07	1	9337-43	3	SL012423	P20366	6863	RFU
X2851_63	C5a anaphylatoxin	C5a	C5	0.242894	2.74406e-07	1	2851-63	3	SL000320	P01031	727	RFU
X20576_71	Frizzled-7	FZD7	FZD7	0.242889	2.74566e-07	1	20576-71	3	SL021766	O75084	8324	RFU
X14093_10	Fms-related tyrosine kinase 3 ligand	Flt3 ligand	FLT3LG	0.242699	2.80694e-07	1	14093-10	3	SL004343	P49771	2323	RFU
X12008_3	T-cell antigen CD7	CD7	CD7	0.242643	2.82514e-07	1	12008-3	3	SL007098	P09564	924	RFU
X18873_8	Carcinoembryonic antigen-related cell adhesion molecule 8	CEAM8	CEACAM8	0.242595	2.84114e-07	1	18873-8	3	SL008523	P31997	1088	RFU
X5861_78	3-hydroxyanthranilate 3,4-dioxygenase	3HAO	HAAO	0.242413	2.90172e-07	1	5861-78	3	SL008466	P46952	23498	RFU
X13242_134	SH3 and multiple ankyrin repeat domains protein 3	SHAN3	SHANK3	0.242362	2.91871e-07	1	13242-134	3	SL019995	Q9BYB0		RFU
X19121_3	Ubiquilin-2	UBQL2	UBQLN2	0.242361	2.91912e-07	1	19121-3	3	SL009019	Q9UHD9	29978	RFU
X13577_25	Splicing factor U2AF 65 kDa subunit	U2AF2	U2AF2	0.242108	3.00609e-07	1	13577-25	3	SL017896	P26368	11338	RFU
X13435_31	Interleukin-20 receptor subunit beta	IL-20 Rb	IL20RB	0.241912	3.07489e-07	1	13435-31	3	SL005182	Q6UXL0	53833	RFU
X12993_21	Nuclear protein localization protein 4 homolog	NPL4	NPLOC4	0.241744	3.13513e-07	1	12993-21	3	SL016487	Q8TAT6	55666	RFU
X9761_89	L-lactate dehydrogenase A chain	LDHA	LDHA	0.241541	3.20942e-07	1	9761-89	3	SL019149	P00338	3939	RFU
X23241_27	Mitochondrial import inner membrane translocase subunit Tim10 B	T10B	TIMM10B	0.241201	3.33774e-07	1	23241-27	3	SL023343	Q9Y5J6	26515	RFU
X25256_23	Elongation factor 1-alpha 1	EF-1-alpha-1	EEF1A1	0.24119	3.34223e-07	1	25256-23	3	SL003681	P68104	1915	RFU
X13374_4	Beta-defensin 113	DB113	DEFB113	0.241146	3.35915e-07	1	13374-4	3	SL012530	Q30KQ7	245927	RFU
X7863_50	Membrane-associated progesterone receptor component 1	PGRC1	PGRMC1	0.241024	3.40676e-07	1	7863-50	3	SL008875	O00264	10857	RFU
X5412_53	CD27 antigen	CD27	CD27	0.241011	3.41179e-07	1	5412-53	3	SL004134	P26842	939	RFU
X5980_55	BolA-like protein 3	BOLA3	BOLA3	0.240919	3.44801e-07	1	5980-55	3	SL017272	Q53S33	388962	RFU
X19215_7	Protein NDRG1	NDRG1	NDRG1	0.240915	3.44966e-07	1	19215-7	3	SL007570	Q92597	10397	RFU
X8262_20	Apolipoprotein D	Apo D	APOD	0.240881	3.46313e-07	1	8262-20	3	SL005361	P05090	347	RFU
X18205_123	Melanoma-associated antigen 6	MAGE-6	MAGEA6	0.240816	3.48943e-07	1	18205-123	3	SL011949	P43360	4105	RFU
X21955_36	Large proline-rich protein BAT3	BAT3	BAG6	0.240748	3.51665e-07	1	21955-36	3	SL009728	P46379	7917	RFU
X9793_145	Immunoglobulin superfamily DCC subclass member 4	IGDC4	IGDCC4	0.240581	3.58481e-07	1	9793-145	3	SL019123	Q8TDY8	57722	RFU
X10557_6	Testis-expressed sequence 29 protein	TEX29	TEX29	0.240303	3.70106e-07	1	10557-6	3	SL018003	Q8N6K0	121793	RFU
X5982_50	Complement factor H-related protein 1	FHR1	CFHR1	0.240145	3.76879e-07	1	5982-50	3	SL002690	Q03591	3078	RFU
X14203_3	Annexin A7	ANXA7	ANXA7	0.240042	3.81352e-07	1	14203-3	3	SL008375	P20073	310	RFU
X17756_69	Deoxycytidylate deaminase	DCTD	DCTD	0.240032	3.81822e-07	1	17756-69	3	SL020918	P32321	1635	RFU
X11102_22	Regenerating islet-derived protein 4	REG4	REG4	0.239707	3.96296e-07	1	11102-22	3	SL012561	Q9BYZ8	83998	RFU
X7206_20	Fructose-1,6-bisphosphatase 1	F16P1	FBP1	0.23969	3.9706e-07	1	7206-20	3	SL007096	P09467	2203	RFU
X10970_3	Ecto-ADP-ribosyltransferase 3	NAR3	ART3	0.239074	4.26065e-07	1	10970-3	3	SL018330	Q13508	419	RFU
X5090_49	Leukocyte immunoglobulin-like receptor subfamily B member 1	ILT-2	LILRB1	0.238943	4.32448e-07	1	5090-49	2	SL005190	Q8NHL6	10859	RFU
X7096_30	Regulator of microtubule dynamics protein 1	RMD1	RMDN1	0.238411	4.59511e-07	1	7096-30	3	SL018122	Q96DB5	51115	RFU
X18236_3	Galectin-related protein	LEGL	LGALSL	0.23841	4.59587e-07	1	18236-3	3	SL016463	Q3ZCW2	29094	RFU
X2700_56	Vitamin K-dependent protein S	Protein S	PROS1	0.238363	4.62036e-07	1	2700-56	2	SL000049	P07225	5627	RFU
X17748_21	Quinone oxidoreductase PIG3	QORX	TP53I3	0.23827	4.66939e-07	1	17748-21	3	SL008994	Q53FA7	9540	RFU
X12620_3	Septin-11	Septin-11	SEPTIN11	0.238113	4.75374e-07	1	12620-3	3	SL011301	Q9NVA2	55752	RFU
X18348_89	Heterogeneous nuclear ribonucleoprotein D0	HNRPD	HNRNPD	0.238004	4.81305e-07	1	18348-89	3	SL008192	Q14103	3184	RFU
X11262_39	TraB domain-containing protein	TRABD	TRABD	0.23788	4.88111e-07	1	11262-39	3	SL019367	Q9H4I3	80305	RFU
X21136_1	Proteasome assembly chaperone 2	PSMG2	PSMG2	0.237697	4.98376e-07	1	21136-1	3	SL022190	Q969U7	56984	RFU
X3074_6	Lipopolysaccharide-binding protein	LBP	LBP	0.237478	5.10904e-07	1	3074-6	2	SL003309	P18428	3929	RFU
X11656_110	Ena/VASP-like protein	EVL	EVL	0.23743	5.13681e-07	1	11656-110	3	SL007751	Q9UI08	51466	RFU
X21167_33	Phosphatidylglycerophosphatase and protein-tyrosine phosphatase 1	PTPM1	PTPMT1	0.23735	5.18346e-07	1	21167-33	3	SL022192	Q8WUK0	114971	RFU
X13102_1	Protein FAM3D	FAM3D	FAM3D	0.237328	5.19639e-07	1	13102-1	3	SL012769	Q96BQ1	131177	RFU
X5741_55	Eosinophil cationic protein	ECP	RNASE3	0.237178	5.28582e-07	1	5741-55	3	SL003107	P12724	6037	RFU
X12750_9	Integrin beta-2	LFA-1 beta-2	ITGB2	0.236929	5.43701e-07	1	12750-9	3	SL004122	P05107	3689	RFU
X6334_9	Inactive gamma-glutamyltranspeptidase 2	GGT2	GGT2	0.23691	5.44855e-07	1	6334-9	3	SL017390	P36268	728441	RFU
X22955_28	Retinol-binding protein 1	CRBP	RBP1	0.23686	5.47964e-07	1	22955-28	3	SL005471	P09455	5947	RFU
X3896_5	Phosphoglycerate mutase 1	Phosphoglycerate mutase 1	PGAM1	0.236791	5.52197e-07	1	3896-5	2	SL004820	P18669	5223	RFU
X17746_77	Mitochondrial fission 1 protein	FIS1	FIS1	0.236738	5.55569e-07	1	17746-77	3	SL010882	Q9Y3D6	51024	RFU
X4961_17	Annexin A2	annexin II	ANXA2	0.23644	5.74582e-07	1	4961-17	1	SL004209	P07355	302	RFU
X25960_15	Plastin-3	T-plastin	PLS3	0.236385	5.78119e-07	1	25960-15	3	SL006111	P13797	5358	RFU
X21747_114	UBE2N (Ubc13)/Uev1a Complex	UBE2N/UB2V1 Complex	UBE2N|UBE2V1	0.236384	5.78214e-07	1	21747-114	3	SL022695	P61088|Q13404	7334|387522	RFU
X7693_13	Tumor necrosis factor receptor superfamily member 10B	TRAIL R2	TNFRSF10B	0.236237	5.87864e-07	1	7693-13	3	SL004157	O14763	8795	RFU
X18301_10	Nuclear apoptosis-inducing factor 1	NAIF1	NAIF1	0.236229	5.88398e-07	1	18301-10	3	SL020940	Q69YI7	203245	RFU
X15299_102	LDLR chaperone MESD	MESD2	MESD	0.235916	6.09502e-07	1	15299-102	3	SL012502	Q14696	23184	RFU
X23402_147	Ganglioside-induced differentiation-associated protein 1-like 1	GD1L1	GDAP1L1	0.23574	6.21754e-07	1	23402-147	3	SL023291	Q96MZ0	78997	RFU
X4155_3	Tenascin	Tenascin	TNC	0.235706	6.24083e-07	1	4155-3	2	SL003198	P24821	3371	RFU
X7832_181	Protein disulfide-isomerase A3	Protein disulfide isomerase A3	PDIA3	0.235594	6.31993e-07	1	7832-181	3	SL003524	P30101	2923	RFU
X22142_4	Putative protein N-methyltransferase FAM86B1	F86B1	FAM86B1	0.235481	6.40136e-07	1	22142-4	3	SL022821	Q8N7N1	85002	RFU
X7695_106	Sequestosome-1	SQSTM	SQSTM1	0.235475	6.4055e-07	1	7695-106	3	SL018151	Q13501	8878	RFU
X7131_207	Tenascin	Tenascin	TNC	0.235405	6.45586e-07	1	7131-207	3	SL003198	P24821	3371	RFU
X21562_3	Secretoglobin family 1D member 1	SG1D1	SCGB1D1	0.235352	6.49439e-07	1	21562-3	3	SL012401	O95968	10648	RFU
X19112_2	Transcription elongation factor A protein-like 3	TCAL3	TCEAL3	0.235218	6.59332e-07	1	19112-2	3	SL013231	Q969E4	85012	RFU
X19335_2	Hematological and neurological expressed 1 protein	HN1	JPT1	0.235161	6.6351e-07	1	19335-2	3	SL005988	Q9UK76	51155	RFU
X21290_66	Checkpoint protein HUS1	HUS1	HUS1	0.235042	6.72463e-07	1	21290-66	3	SL022071	O60921	3364	RFU
X23030_4	Sialic acid-binding Ig-like lectin 5	Siglec-5	SIGLEC5	0.235032	6.73233e-07	1	23030-4	3	SL005216	O15389	8778	RFU
X7859_21	Protocadherin gamma-C3	PCDGK	PCDHGC3	0.234978	6.77305e-07	1	7859-21	3	SL008367	Q9UN70	5098	RFU
X14593_152	Protein FAM210A	F210A	FAM210A	0.234933	6.80723e-07	1	14593-152	3	SL020072	Q96ND0	125228	RFU
X23031_6	NAD-dependent protein deacetylase sirtuin-2	SIRT2	SIRT2	0.234839	6.87933e-07	1	23031-6	3	SL006629	Q8IXJ6	22933	RFU
X12796_44	Diphosphoinositol polyphosphate phosphohydrolase 1	NUDT3	NUDT3	0.234695	6.99144e-07	1	12796-44	3	SL019860	O95989	11165	RFU
X7928_183	Protein-tyrosine sulfotransferase 1	TPST1	TPST1	0.234625	7.04609e-07	1	7928-183	3	SL007023	O60507	8460	RFU
X2849_49	Allograft inflammatory factor 1	AIF1	AIF1	0.234525	7.12541e-07	1	2849-49	1	SL004768	P55008	199	RFU
X9926_4	Protein S100-P	S100P	S100P	0.234513	7.13474e-07	1	9926-4	3	SL004810	P25815	6286	RFU
X22469_103	Homeobox protein HMX2	HMX2	HMX2	0.234469	7.1704e-07	1	22469-103	3	SL022950	A2RU54	3167	RFU
X3028_36	Ck-beta-8-1	Ck-b-8-1	CCL23	0.234359	7.25936e-07	1	3028-36	2	SL003301	P55773	6368	RFU
X5701_81	Tetranectin	Tetranectin	CLEC3B	0.234239	7.35733e-07	1	5701-81	3	SL001871	P05452	7123	RFU
X7818_101	Guanylate-binding protein 6	GBP6	GBP6	0.234236	7.35944e-07	1	7818-101	3	SL018271	Q6ZN66	163351	RFU
X24957_6	Espin	ESPN	None	0.233894	7.64622e-07	1	24957-6	3	SL014551	B1AK53	83715	RFU
X3026_5	Calpastatin	Calpastatin	CAST	0.233891	7.64838e-07	1	3026-5	2	SL000338	P20810	831	RFU
X14091_42	Carbonyl reductase [NADPH] 3	Carbonyl reductase 3	CBR3	0.233865	7.67075e-07	1	14091-42	3	SL005371	O75828	874	RFU
X6439_59	Uncharacterized protein C14orf93	CN093	C14orf93	0.23382	7.70944e-07	1	6439-59	3	SL017431	Q9H972	60686	RFU
X23017_17	Reticulocalbin-3	RCN3	RCN3	0.233716	7.79995e-07	1	23017-17	3	SL017265	Q96D15	57333	RFU
X20087_3	15 kDa selenoprotein	selenoprotein15	SELENOF	0.233696	7.81692e-07	1	20087-3	3	SL008697	O60613	9403	RFU
X4148_49	Pappalysin-1	PAPP-A	PAPPA	0.233687	7.82495e-07	1	4148-49	2	SL002755	Q13219	5069	RFU
X18218_48	CB1 cannabinoid receptor-interacting protein 1	CB032	CNRIP1	0.23337	8.10605e-07	1	18218-48	3	SL010856	Q96F85	25927	RFU
X10606_34	Torsin-1A-interacting protein 1:Perinuclear domain	TOIP1:Perinuclear	TOR1AIP1	0.233315	8.15577e-07	1	10606-34	3	SL026012	Q5JTV8	26092	RFU
X10479_18	Stromelysin-2	MMP-10	MMP10	0.23328	8.18768e-07	1	10479-18	3	SL000645	P09238	4319	RFU
X12616_45	Nuclear receptor-binding protein	NRBP	NRBP1	0.233261	8.20487e-07	1	12616-45	3	SL019803	Q9UHY1	29959	RFU
X9971_5	CUB and sushi domain-containing protein 2	CSMD2	CSMD2	0.233201	8.26029e-07	1	9971-5	3	SL019222	Q7Z408	114784	RFU
X13959_7	Cytosol aminopeptidase	LAP	LAP3	0.233154	8.30376e-07	1	13959-7	3	SL000499	P28838	51056	RFU
X5021_13	Inorganic pyrophosphatase	PPase	PPA1	0.233051	8.39903e-07	1	5021-13	1	SL004914	Q15181	5464	RFU
X14675_20	Eukaryotic translation initiation factor 4B	IF4B	EIF4B	0.232982	8.46374e-07	1	14675-20	3	SL011011	P23588	1975	RFU
X7738_299	Syntaxin-2	STX2	STX2	0.23292	8.52204e-07	1	7738-299	3	SL013588	P32856	2054	RFU
X15468_14	Complement factor H-related protein 1	FHR1	CFHR1	0.232672	8.76043e-07	1	15468-14	3	SL002690	Q03591	3078	RFU
X12534_10	Calcium-binding and coiled-coil domain-containing protein 2	CACO2	CALCOCO2	0.232645	8.78632e-07	1	12534-10	3	SL019796	Q13137	10241	RFU
X14112_40	Tumor necrosis factor receptor superfamily member 19L	RELT	RELT	0.23264	8.79175e-07	1	14112-40	3	SL005213	Q969Z4	84957	RFU
X25256_153	Elongation factor 1-alpha 1	EF-1-alpha-1	EEF1A1	0.232492	8.93737e-07	1	25256-153	3	SL003681	P68104	1915	RFU
X9878_3	Estrogen sulfotransferase	SULT 1E	SULT1E1	0.232406	9.02213e-07	1	9878-3	3	SL000580	P49888	6783	RFU
X13231_90	Ig gamma-4, Kappa	IgG4, Kappa	IGHG4	0.232402	9.02691e-07	1	13231-90	3	SL020001	P01861	3503	RFU
X13660_76	Angiopoietin-2	Angiopoietin-2	ANGPT2	0.232183	9.24812e-07	1	13660-76	3	SL001996	O15123	285	RFU
X21141_9	Protein FAM84B	FA84B	LRATD2	0.232074	9.36101e-07	1	21141-9	3	SL022041	Q96KN1	157638	RFU
X21138_2	Nucleoplasmin-2	NPM2	NPM2	0.23202	9.41632e-07	1	21138-2	3	SL022143	Q86SE8	10361	RFU
X5609_92	Protein FAM19A5	F19A5	TAFA5	0.231551	9.91784e-07	1	5609-92	3	SL012636	Q7Z5A7	25817	RFU
X6641_60	PolyUbiquitin K48-linked	PolyUbiquitin K48	UBB	0.231341	1.01505e-06	1	6641-60	3	SL017289	P0CG47	7314	RFU
X17335_18	Vesicle-associated membrane protein 2	VAMP2	VAMP2	0.231286	1.02122e-06	1	17335-18	3	SL009105	P63027	6844	RFU
X11649_3	Stromal membrane-associated protein 1	SMAP1	SMAP1	0.231273	1.02273e-06	1	11649-3	3	SL019547	Q8IYB5	60682	RFU
X19267_14	Hydroxyacylglutathione hydrolase, mitochondrial	GLO2	HAGH	0.231107	1.04154e-06	1	19267-14	3	SL010992	Q16775	3029	RFU
X9348_1	Complement C1r subcomponent-like protein	C1RL1	C1RL	0.231078	1.04493e-06	1	9348-1	3	SL010648	Q9NZP8	51279	RFU
X6518_85	Appetite-regulating hormone	ghrelin	GHRL	0.23102	1.05156e-06	1	6518-85	3	SL004269	Q9UBU3	51738	RFU
X11545_9	Tumor necrosis factor receptor superfamily member 14	HVEM	TNFRSF14	0.230931	1.06195e-06	1	11545-9	3	SL004145	Q92956	8764	RFU
X2962_50	Parathyroid hormone-related protein	PTHrP	PTHLH	0.230865	1.06977e-06	1	2962-50	2	SL002561	P12272	5744	RFU
X19438_68	Pre-mRNA-splicing factor SYF2	SYF2	SYF2	0.230802	1.07717e-06	1	19438-68	3	SL021097	O95926	25949	RFU
X18322_15	Bifunctional arginine demethylase and lysyl-hydroxylase JMJD6	JMJD6	JMJD6	0.2308	1.07744e-06	1	18322-15	3	SL020972	Q6NYC1	23210	RFU
X21849_2	Ubiquilin-3	UBQL3	UBQLN3	0.23074	1.08449e-06	1	21849-2	3	SL006731	Q9H347	50613	RFU
X22484_17	Casein kinase I isoform alpha-like	KC1AL	CSNK1A1L	0.230735	1.08507e-06	1	22484-17	3	SL021863	Q8N752	122011	RFU
X6248_68	Tumor necrosis factor receptor superfamily member 6	Fas, soluble	FAS	0.230559	1.10631e-06	1	6248-68	3	SL002731	P25445	355	RFU
X13700_10	Annexin A2	annexin II	ANXA2	0.230365	1.13018e-06	1	13700-10	3	SL004209	P07355	302	RFU
X10382_1	Angiopoietin-related protein 3	ANGL3	ANGPTL3	0.230143	1.15806e-06	1	10382-1	3	SL006803	Q9Y5C1	27329	RFU
X16293_1	Somatoliberin	Growth hormone-releasing factor	GHRH	0.230068	1.16765e-06	1	16293-1	3	SL005255	P01286	2691	RFU
X17694_32	Proteasome activator complex subunit 2	PSME2	PSME2	0.229987	1.17808e-06	1	17694-32	3	SL010943	Q9UL46	5721	RFU
X13431_74	Membrane protein FAM159A	F159A	SHISAL2A	0.229971	1.18014e-06	1	13431-74	3	SL020092	Q6UWV7	348378	RFU
X18225_13	Heme-binding protein 1	HEBP1	HEBP1	0.229718	1.21332e-06	1	18225-13	3	SL008769	Q9NRV9	50865	RFU
X23520_60	Beta-lactamase-like protein FLJ75971	YE006	MBLAC2	0.229588	1.23068e-06	1	23520-60	3	SL010787	Q68D91	153364	RFU
X8033_1	DnaJ homolog subfamily C member 18	DJC18	DNAJC18	0.229551	1.23569e-06	1	8033-1	3	SL018389	Q9H819	202052	RFU
X13516_46	ER membrane protein complex subunit 4	TMM85	EMC4	0.22932	1.26731e-06	1	13516-46	3	SL016509	Q5J8M3	51234	RFU
X16768_3	Junction plakoglobin	PLAK	JUP	0.229285	1.27212e-06	1	16768-3	3	SL006467	P14923	3728	RFU
X24725_4	COP9 signalosome complex subunit 5	CSN5	COPS5	0.229267	1.27474e-06	1	24725-4	3	SL015121	Q92905	10987	RFU
X19630_2	Gamma-synuclein	g-Synuclein	SNCG	0.228853	1.33362e-06	1	19630-2	3	SL005267	O76070	6623	RFU
X17735_130	Gamma-aminobutyric acid receptor-associated protein	GBRAP	GABARAP	0.228404	1.40047e-06	1	17735-130	3	SL020978	O95166	11337	RFU
X11626_7	Ubiquitin-conjugating enzyme E2 variant 1	UB2V1	UBE2V1	0.22829	1.41802e-06	1	11626-7	3	SL008563	Q13404	387522	RFU
X5400_52	Leptin receptor, soluble	sLeptin R	LEPR	0.228263	1.42212e-06	1	5400-52	3	SL003184	P48357	3953	RFU
X20445_29	AP-1 complex-associated regulatory protein	AP1AR	AP1AR	0.228117	1.44491e-06	1	20445-29	3	SL021952	Q63HQ0	55435	RFU
X9190_7	CD63 antigen	CD63	CD63	0.227912	1.47743e-06	1	9190-7	3	SL008837	P08962	967	RFU
X9188_119	C-X-C motif chemokine 9	MIG	CXCL9	0.227839	1.48929e-06	1	9188-119	3	SL003188	Q07325	4283	RFU
X19279_42	Retinol-binding protein 1	CRBP	RBP1	0.22782	1.49229e-06	1	19279-42	3	SL005471	P09455	5947	RFU
X19213_1	Serine protease inhibitor Kazal-type 4	ISK4	SPINK4	0.227677	1.51575e-06	1	19213-1	3	SL012371	O60575	27290	RFU
X18917_53	Pancreatic alpha-amylase	Pancreatic alpha-amylase	AMY2A	0.227633	1.52293e-06	1	18917-53	3	SL005382	P04746	279	RFU
X19158_1	PCNA-associated factor	PAF	PCLAF	0.227509	1.54354e-06	1	19158-1	3	SL014957	Q15004	9768	RFU
X11243_90	Adhesion G-protein coupled receptor F1	GPR110	ADGRF1	0.227308	1.57761e-06	1	11243-90	3	SL019357	Q5T601	266977	RFU
X19823_75	NAD-dependent protein deacetylase sirtuin-1	SIR1	SIRT1	0.226959	1.63825e-06	1	19823-75	3	SL021473	Q96EB6	23411	RFU
X9173_21	Phosphoglucomutase-1	PGM1	PGM1	0.226783	1.6697e-06	1	9173-21	3	SL008094	P36871	5236	RFU
X7185_29	Platelet glycoprotein V	GPV	GP5	0.226776	1.67104e-06	1	7185-29	3	SL006482	P40197	2814	RFU
X12433_8	ADP-ribosylation factor-like protein 11	ARL11	ARL11	0.22671	1.68291e-06	1	12433-8	3	SL019709	Q969Q4	115761	RFU
X12494_99	Gamma-aminobutyric acid receptor-associated protein-like 2	GBRL2	GABARAPL2	0.226701	1.68458e-06	1	12494-99	3	SL019741	P60520	11345	RFU
X12643_4	Beta-arrestin-1	ARRB1	ARRB1	0.226609	1.70142e-06	1	12643-4	3	SL011195	P49407	408	RFU
X23358_42	Protein FAM118A	F118A	FAM118A	0.226535	1.7151e-06	1	23358-42	3	SL023320	Q9NWS6	55007	RFU
X25901_3	CREB-regulated transcription coactivator 3	CRTC3	CRTC3	0.226409	1.73856e-06	1	25901-3	3	SL024259	Q6UUV7	64784	RFU
X8957_72	Endoplasmic reticulum lectin 1	XTP3B	ERLEC1	0.226326	1.75414e-06	1	8957-72	3	SL012771	Q96DZ1	27248	RFU
X10647_18	Activating signal cointegrator 1 complex subunit 1	ASCC1	ASCC1	0.226165	1.78499e-06	1	10647-18	3	SL017894	Q8N9N2	51008	RFU
X20913_27	Eukaryotic translation initiation factor 1	EIF1	EIF1	0.226056	1.806e-06	1	20913-27	3	SL022028	P41567	10209	RFU
X18285_6	Small VCP/p97-interacting protein	SVIP	SVIP	0.22604	1.8092e-06	1	18285-6	3	SL008800	Q8NHG7	258010	RFU
X7970_315	Ecto-ADP-ribosyltransferase 3	NAR3	ART3	0.226016	1.81383e-06	1	7970-315	3	SL018330	Q13508	419	RFU
X4480_59	Complement C3b	C3b	C3	0.226004	1.81612e-06	1	4480-59	2	SL000314	P01024	718	RFU
X20217_26	Lamin-B2	Lamin-B2	LMNB2	0.225838	1.84883e-06	1	20217-26	3	SL009769	Q03252	84823	RFU
X5358_3	Osteomodulin	OMD	OMD	0.225833	1.8499e-06	1	5358-3	3	SL008574	Q99983	4958	RFU
X21370_45	Spindle and kinetochore-associated protein 1	SKA1	SKA1	0.225813	1.85395e-06	1	21370-45	3	SL022228	Q96BD8	220134	RFU
X21326_28	Tubulin-specific chaperone C	TBCC	TBCC	0.225787	1.85915e-06	1	21326-28	3	SL022248	Q15814	6903	RFU
X6496_60	Protein delta homolog 1:Extracellular domain	DLK1:ECD	DLK1	0.225714	1.87385e-06	1	6496-60	3	SL025834	P80370	8788	RFU
X8099_42	Spondin-2	SPON2	SPON2	0.225581	1.90071e-06	1	8099-42	3	SL009401	Q9BUD6	10417	RFU
X9169_14	Small ubiquitin-related modifier 3	SUMO3	SUMO3	0.225489	1.91955e-06	1	9169-14	3	SL018938	P55854	6612	RFU
X2579_17	Matrix metalloproteinase-9	MMP-9	MMP9	0.225274	1.96449e-06	1	2579-17	5	SL000527	P14780	4318	RFU
X24428_76	Lysophospholipase D GDPD1	GDPD1	GDPD1	0.225167	1.98724e-06	1	24428-76	3	SL023710	Q8N9F7	284161	RFU
X21357_12	Filamin-binding LIM protein 1	FBLI1	FBLIM1	0.225144	1.99205e-06	1	21357-12	3	SL013220	Q8WUP2	54751	RFU
X14614_41	Noncompact myelin-associated protein	CA130	NCMAP	0.225111	1.99908e-06	1	14614-41	3	SL008890	Q5T1S8	400746	RFU
X7766_25	Zona pellucida sperm-binding protein 4	ZP4	ZP4	0.224865	2.05249e-06	1	7766-25	3	SL018241	Q12836	57829	RFU
X10001_7	RAF proto-oncogene serine/threonine-protein kinase	c-Raf	RAF1	0.224861	2.05353e-06	1	10001-7	3	SL002564	P04049	5894	RFU
X9764_79	Heterogeneous nuclear ribonucleoprotein F	HNRPF	HNRNPF	0.224688	2.09183e-06	1	9764-79	3	SL008128	P52597	3185	RFU
X4124_24	Heat shock 70 kDa protein 1A	HSP 70	HSPA1A	0.224498	2.13479e-06	1	4124-24	2	SL000451	P0DMV8	3303	RFU
X23559_10	DDRGK domain-containing protein 1	DDRGK	DDRGK1	0.224292	2.18241e-06	1	23559-10	3	SL012775	Q96HY6	65992	RFU
X5029_3	Prolyl endopeptidase FAP	SEPR	FAP	0.224263	2.18903e-06	1	5029-3	1	SL006528	Q12884	2191	RFU
X6373_54	Protein delta homolog 1	DLK1	DLK1	0.224194	2.20518e-06	1	6373-54	3	SL000679	P80370	8788	RFU
X19303_64	Protein PET117 homolog, mitochondrial	PT117	PET117	0.22412	2.22287e-06	1	19303-64	3	SL020942	Q6UWS5	100303755	RFU
X13112_179	Follistatin-related protein 1	FSTL1	FSTL1	0.224113	2.22448e-06	1	13112-179	3	SL009349	Q12841	11167	RFU
X20575_82	C-type lectin domain family 9 member A	CLC9A	CLEC9A	0.224025	2.24537e-06	1	20575-82	3	SL019007	Q6UXN8	283420	RFU
X13044_5	Tumor susceptibility gene 101 protein	TS101	TSG101	0.223897	2.27623e-06	1	13044-5	3	SL007627	Q99816	7251	RFU
X9392_43	Alpha-1,3-mannosyl-glycoprotein 4-beta-N-acetylglucosaminyltransferase A	MGT4A	MGAT4A	0.223858	2.28591e-06	1	9392-43	3	SL007802	Q9UM21	11320	RFU
X19376_74	Nicotinamide N-methyltransferase	NNMT	NNMT	0.223828	2.29325e-06	1	19376-74	3	SL008101	P40261	4837	RFU
X3466_8	cAMP-dependent protein kinase catalytic subunit alpha	PRKACA	PRKACA	0.223534	2.36612e-06	1	3466-8	2	SL010513	P17612	5566	RFU
X22103_25	Cyclin-dependent kinase 20	CDK20	CDK20	0.223501	2.37455e-06	1	22103-25	3	SL021166	Q8IZL9	23552	RFU
X22068_5	Serine/threonine-protein phosphatase 2A 56 kDa regulatory subunit delta isoform	2A5D	PPP2R5D	0.223472	2.38178e-06	1	22068-5	3	SL014953	Q14738	5528	RFU
X12532_28	Ubiquitin-conjugating enzyme E2 R1	UB2R1	CDC34	0.223434	2.39151e-06	1	12532-28	3	SL013788	P49427	997	RFU
X5715_4	Protein ABHD14A	ABHEA	ABHD14A	0.223393	2.40185e-06	1	5715-4	3	SL017100	Q9BUJ0	25864	RFU
X19282_3	Ras-related protein Rab-13	RAB13	RAB13	0.223385	2.40406e-06	1	19282-3	3	SL008534	P51153	5872	RFU
X11128_29	Transmembrane protein 132C:Cytoplasmic domain	T132C:CD	TMEM132C	0.223278	2.43158e-06	1	11128-29	3	SL026000	Q8N3T6	92293	RFU
X6069_71	Sulfatase-modifying factor 2	SUMF2	SUMF2	0.223186	2.45524e-06	1	6069-71	3	SL012703	Q8NBJ7	25870	RFU
X19196_73	Homeodomain-only protein	HOP	HOPX	0.223159	2.46253e-06	1	19196-73	3	SL015588	Q9BPY8	84525	RFU
X4563_61	1-phosphatidylinositol 4,5-bisphosphate phosphodiesterase gamma-1	PLCG1	PLCG1	0.223143	2.46663e-06	1	4563-61	2	SL012108	P19174	5335	RFU
X12821_6	NACHT, LRR and PYD domains-containing protein 10	NAL10	NLRP10	0.222949	2.51792e-06	1	12821-6	3	SL019926	Q86W26	338322	RFU
X2567_5	Complement factor I	Factor I	CFI	0.222905	2.5298e-06	1	2567-5	6	SL003328	P05156	3426	RFU
X23341_16	Meiotic recombination protein DMC1/LIM15 homolog	DMC1	DMC1	0.222878	2.53707e-06	1	23341-16	3	SL021456	Q14565	11144	RFU
X10903_50	Syntaxin-8	STX8	STX8	0.222737	2.57539e-06	1	10903-50	3	SL017987	Q9UNK0	9482	RFU
X21483_155	cAMP-dependent protein kinase type I-alpha regulatory subunit	KAP0	PRKAR1A	0.222679	2.59125e-06	1	21483-155	3	SL010771	P10644	5573	RFU
X7211_2	Ribonuclease pancreatic	RNase 1	RNASE1	0.222578	2.61897e-06	1	7211-2	3	SL005355	P07998	6035	RFU
X11659_31	Clathrin interactor 1	EPN4	CLINT1	0.222575	2.62002e-06	1	11659-31	3	SL011224	Q14677	9685	RFU
X22844_4	Zinc finger SWIM domain-containing protein 7	ZSWM7	ZSWIM7	0.222455	2.65347e-06	1	22844-4	3	SL022822	Q19AV6	125150	RFU
X7885_17	Complement factor H-related protein 5	complement factor H-related 5	CFHR5	0.222413	2.6652e-06	1	7885-17	3	SL006830	Q9BXR6	81494	RFU
X4328_2	Brother of CDO	BOC	BOC	0.222315	2.69296e-06	1	4328-2	2	SL013490	Q9BWV1	91653	RFU
X10835_25	Alpha-1,4-N-acetylglucosaminyltransferase	A4GCT	A4GNT	0.222272	2.70538e-06	1	10835-25	3	SL018593	Q9UNA3	51146	RFU
X23354_12	Beta-crystallin A2	CRBA2	CRYBA2	0.22218	2.73197e-06	1	23354-12	3	SL023714	P53672	1412	RFU
X9341_1	Platelet-derived growth factor D	PDGFD	PDGFD	0.222163	2.73677e-06	1	9341-1	3	SL014328	Q9GZP0	80310	RFU
X4995_16	15-hydroxyprostaglandin dehydrogenase [NAD(+)]	HPG-	HPGD	0.2221	2.75501e-06	1	4995-16	1	SL003930	P15428	3248	RFU
X21118_48	GTP cyclohydrolase I feedback regulatory protein	GFRP	GCHFR	0.222098	2.75577e-06	1	21118-48	3	SL005349	P30047	2644	RFU
X9449_150	C4b-binding protein alpha chain	C4b-binding protein alpha chain	C4BPA	0.221978	2.79091e-06	1	9449-150	3	SL015989	P04003	722	RFU
X22589_3	Frizzled-2	FZD2	FZD2	0.221469	2.94494e-06	1	22589-3	3	SL008531	Q14332	2535	RFU
X7105_7	CDK5 and ABL1 enzyme substrate 2	CABL2	CABLES2	0.221444	2.95266e-06	1	7105-7	3	SL018130	Q9BTV7	81928	RFU
X9436_2	DNA-binding protein inhibitor ID-1	ID-1	ID1	0.221346	2.9834e-06	1	9436-2	3	SL005354	P41134	3397	RFU
X13580_2	UDP-N-acetylhexosamine pyrophosphorylase	Sperm-associated antigen 2	UAP1	0.22128	3.0043e-06	1	13580-2	3	SL009232	Q16222	6675	RFU
X14028_22	Phosphatidylinositol 4-phosphate 3-kinase C2 domain-containing subunit alpha	P3C2A	PIK3C2A	0.221152	3.04508e-06	1	14028-22	3	SL020311	O00443	5286	RFU
X15491_20	Endosialin	CD248	CD248	0.221147	3.0467e-06	1	15491-20	3	SL008437	Q9HCU0	57124	RFU
X3310_62	Low affinity immunoglobulin gamma Fc region receptor II-b	FCG2B	FCGR2B	0.221024	3.0863e-06	1	3310-62	1	SL010460	P31994	2213	RFU
X4127_75	Complement component C6	C6	C6	0.220933	3.11593e-06	1	4127-75	1	SL000322	P13671	729	RFU
X12604_16	Polycomb protein SCMH1	SCMH1	SCMH1	0.22078	3.16657e-06	1	12604-16	3	SL019785	Q96GD3	22955	RFU
X21813_171	Alpha-1,6-mannosylglycoprotein 6-beta-N-acetylglucosaminyltransferase A	MGT5A	MGAT5	0.220676	3.20148e-06	1	21813-171	3	SL007374	Q09328	4249	RFU
X21508_7	Alpha-N-acetylneuraminide alpha-2,8-sialyltransferase	SIA8A	ST8SIA1	0.220638	3.21416e-06	1	21508-7	3	SL022499	Q92185	6489	RFU
X15447_45	Sorbitol dehydrogenase	Sorbitol dehydrogenase	SORD	0.220166	3.37749e-06	1	15447-45	3	SL000574	Q00796	6652	RFU
X6480_1	Soluble calcium-activated nucleotidase 1	CANT1	CANT1	0.22	3.43656e-06	1	6480-1	3	SL007555	Q8WVQ1	124583	RFU
X2796_62	Fibrinogen	Fibrinogen	FGA|FGB|FGG	0.219871	3.4835e-06	1	2796-62	2	SL000424	P02671|P02675|P02679	2243|2244|2266	RFU
X5001_6	Mammaglobin-B	Mammaglobin 2	SCGB2A1	0.219836	3.49613e-06	1	5001-6	2	SL001973	O75556	4246	RFU
X6990_44	Stromal cell-derived factor 2-like protein 1	SDF2L	SDF2L1	0.219781	3.51627e-06	1	6990-44	3	SL017996	Q9HCN8	23753	RFU
X10571_14	Alpha-1,3-mannosyl-glycoprotein 2-beta-N-acetylglucosaminyltransferase	MGAT1	MGAT1	0.219774	3.51901e-06	1	10571-14	3	SL018096	P26572	4245	RFU
X4907_56	D-dimer	D-dimer	FGA|FGB|FGG	0.219694	3.54859e-06	1	4907-56	1	SL000022	P02671|P02675|P02679	2243|2244|2266	RFU
X7104_71	Calcium-binding protein 7	CABP7	CABP7	0.219593	3.58606e-06	1	7104-71	3	SL018117	Q86V35	164633	RFU
X21236_12	Transmembrane emp24 domain-containing protein 9	TMED9	TMED9	0.219448	3.64102e-06	1	21236-12	3	SL008295	Q9BVK6	54732	RFU
X9995_6	Deoxyuridine 5'-triphosphate nucleotidohydrolase, mitochondrial	DUT	DUT	0.219386	3.66471e-06	1	9995-6	3	SL013164	P33316	1854	RFU
X14127_240	Interferon beta	IFN-b	IFNB1	0.21904	3.79956e-06	1	14127-240	3	SL001880	P01574	3456	RFU
X22576_2	CD209 antigen	DC-SIGN	CD209	0.218976	3.8247e-06	1	22576-2	3	SL005157	Q9NNX6	30835	RFU
X11830_48	Tyrosine-protein phosphatase non-receptor type 11	SHP-2	PTPN11	0.218961	3.83102e-06	1	11830-48	3	SL010616	Q06124	5781	RFU
X16913_8	Ribonuclease T2	RNT2	RNASET2	0.218896	3.85684e-06	1	16913-8	3	SL008937	O00584	8635	RFU
X25052_3	Cytokine receptor-like factor 3	CRLF3	CRLF3	0.218834	3.88194e-06	1	25052-3	3	SL011260	Q8IUI8	51379	RFU
X14049_17	Interleukin-7	IL-7	IL7	0.218771	3.90742e-06	1	14049-17	3	SL000483	P13232	3574	RFU
X18312_68	Protein NDRG3	NDRG3	NDRG3	0.21875	3.91617e-06	1	18312-68	3	SL015308	Q9UGV2	57446	RFU
X9765_4	Nuclear distribution protein nudE homolog 1	NDE1	NDE1	0.218626	3.96676e-06	1	9765-4	3	SL019150	Q9NXR1	54820	RFU
X3194_36	Platelet glycoprotein VI	GPVI	GP6	0.218612	3.9725e-06	1	3194-36	2	SL008759	Q9HCN6	51206	RFU
X11493_169	Dynein light chain 2, cytoplasmic	DYL2	DYNLL2	0.218609	3.97399e-06	1	11493-169	3	SL019474	Q96FJ2	140735	RFU
X8019_73	Stathmin-3	STMN3	STMN3	0.218557	3.99528e-06	1	8019-73	3	SL018403	Q9NZ72	50861	RFU
X23394_125	Growth arrest-specific protein 2	GAS2	GAS2	0.218483	4.02645e-06	1	23394-125	3	SL023440	O43903	2620	RFU
X2681_23	Hepatocyte growth factor	HGF	HGF	0.218458	4.03702e-06	1	2681-23	2	SL000441	P14210	3082	RFU
X20942_4	DnaJ homolog subfamily B member 8	DNJB8	DNAJB8	0.218116	4.183e-06	1	20942-4	3	SL022009	Q8NHS0	165721	RFU
X15303_63	Protein S100-A5	S100A5	S100A5	0.218024	4.22311e-06	1	15303-63	3	SL004826	P33763	6276	RFU
X15559_5	Anthrax toxin receptor 2	ANTR2	ANTXR2	0.217771	4.33521e-06	1	15559-5	3	SL011048	P58335	118429	RFU
X17836_17	Protein S100-A16	S100A16	S100A16	0.217755	4.34262e-06	1	17836-17	3	SL005108	Q96FQ6	140576	RFU
X10892_8	Oncostatin-M-specific receptor subunit beta	OSMR	OSMR	0.217699	4.36794e-06	1	10892-8	3	SL007619	Q99650	9180	RFU
X9940_35	Dual specificity phosphatase 28	DUS28	DUSP28	0.217631	4.3986e-06	1	9940-35	3	SL019220	Q4G0W2	285193	RFU
X20590_13	Neuropeptide Y	NPY	NPY	0.217629	4.39941e-06	1	20590-13	3	SL004417	P01303	4852	RFU
X21356_6	B9 domain-containing protein 2	B9D2	B9D2	0.217563	4.4298e-06	1	21356-6	3	SL021959	Q9BPU9	80776	RFU
X15576_158	Eosinophil cationic protein	ECP	RNASE3	0.217549	4.43643e-06	1	15576-158	3	SL003107	P12724	6037	RFU
X17702_53	UDP-glucuronosyltransferase 1-1	UGT 1A1	UGT1A1	0.217389	4.5104e-06	1	17702-53	3	SL000606	P22309	54658	RFU
X9986_14	Neuropeptide W	Neuropeptide W	NPW	0.217347	4.52975e-06	1	9986-14	3	SL005356	Q8N729	283869	RFU
X5583_62	Tyrosine-protein kinase RYK	RYK	RYK	0.217319	4.54316e-06	1	5583-62	3	SL017088	P34925	6259	RFU
X25902_27	Glutamate dehydrogenase 1, mitochondrial	DHE3	GLUD1	0.217254	4.57354e-06	1	25902-27	3	SL007997	P00367	2746	RFU
X14623_26	Small ubiquitin-related modifier 3	SUMO3	SUMO3	0.217239	4.58091e-06	1	14623-26	3	SL018938	P55854	6612	RFU
X21143_10	Calcyphosin	Calcyphosin	CAPS	0.217025	4.68349e-06	1	21143-10	3	SL007872	Q13938	828	RFU
X17685_9	Apolipoprotein A-IV	Apo A-IV	APOA4	0.21702	4.68554e-06	1	17685-9	3	SL005129	P06727	337	RFU
X20187_10	Integrin alpha V beta 3	Integrin aVb3	ITGAV|ITGB3	0.216976	4.70694e-06	1	20187-10	3	SL002726	P06756|P05106	3685|3690	RFU
X12880_1	Synaptic vesicle glycoprotein 2A	SV2A	SV2A	0.216854	4.76655e-06	1	12880-1	3	SL019962	Q7L0J3	9900	RFU
X19252_67	Proteasome subunit beta type-2	PSB2	PSMB2	0.216818	4.78424e-06	1	19252-67	3	SL008675	P49721	5690	RFU
X22958_6	Destrin	DEST	DSTN	0.216775	4.80566e-06	1	22958-6	3	SL008142	P60981	11034	RFU
X21537_33	Selenocysteine lyase	SCLY	SCLY	0.216711	4.83744e-06	1	21537-33	3	SL022502	Q96I15	51540	RFU
X5134_52	Hepatitis A virus cellular receptor 2	TIMD3	HAVCR2	0.2167	4.84301e-06	1	5134-52	2	SL007547	Q8TDQ0	84868	RFU
X22786_57	Spermatogenesis-associated protein 46	SPT46	SPATA46	0.216481	4.95379e-06	1	22786-57	3	SL022890	Q5T0L3	284680	RFU
X21373_8	Queuine tRNA-ribosyltransferase subunit QTRTD1	QTRD1	QTRT2	0.216433	4.97847e-06	1	21373-8	3	SL022196	Q9H974	79691	RFU
X14022_17	Interleukin-17B	IL-17B	IL17B	0.216358	5.01708e-06	1	14022-17	3	SL004350	Q9UHF5	27190	RFU
X5129_12	Scavenger receptor class F member 1	SREC-I	SCARF1	0.216188	5.10552e-06	1	5129-12	3	SL005221	Q14162	8578	RFU
X24904_121	Syntaxin-binding protein 4	STXB4	STXBP4	0.215651	5.39521e-06	1	24904-121	3	SL023600	Q6ZWJ1	252983	RFU
X8297_8	DnaJ homolog subfamily C member 10	DJC10	DNAJC10	0.215491	5.48432e-06	1	8297-8	3	SL018461	Q8IXB1	54431	RFU
X7893_19	Oxidized low-density lipoprotein receptor 1	OLR1	OLR1	0.21548	5.49069e-06	1	7893-19	3	SL007327	P78380	4973	RFU
X18891_98	Guanylate-binding protein 2	GBP2	GBP2	0.215436	5.51544e-06	1	18891-98	3	SL014773	P32456	2634	RFU
X8232_90	Junctional adhesion molecule-like	JAML1	JAML	0.215385	5.54455e-06	1	8232-90	3	SL009202	Q86YT9	120425	RFU
X11699_16	Protein tyrosine phosphatase type IVA 2	TP4A2	PTP4A2	0.215347	5.56588e-06	1	11699-16	3	SL014919	Q12974	8073	RFU
X8922_4	Transmembrane and coiled-coil domains protein 3:region 1	TMCC3:region 1	TMCC3	0.215078	5.72169e-06	1	8922-4	3	SL026005	Q9ULS5	57458	RFU
X17161_1	Dolichyl-diphosphooligosaccharide--protein glycosyltransferase 48 kDa subunit	OST48	DDOST	0.215061	5.73155e-06	1	17161-1	3	SL016423	P39656	1650	RFU
X19124_9	Ubiquitin-like domain-containing CTD phosphatase 1	UBCP1	UBLCP1	0.215026	5.7522e-06	1	19124-9	3	SL013222	Q8WVY7	134510	RFU
X2944_66	Neuroblastoma suppressor of tumorigenicity 1	DAN	NBL1	0.214855	5.85332e-06	1	2944-66	2	SL005156	P41271	100532736	RFU
X22144_65	F-box only protein 48	FBX48	FBXO48	0.214837	5.86408e-06	1	22144-65	3	SL022949	Q5FWF7	554251	RFU
X21156_5	Putative glutathione-specific gamma-glutamylcyclotransferase 2	CHAC2	CHAC2	0.214817	5.87642e-06	1	21156-5	3	SL021981	Q8WUX2	494143	RFU
X17404_5	ADP-ribosylation factor-like protein 5B	ARL5B	ARL5B	0.214803	5.88463e-06	1	17404-5	3	SL019712	Q96KC2	221079	RFU
X13463_1	Peroxidasin homolog	PXDN	PXDN	0.214636	5.98599e-06	1	13463-1	3	SL007573	Q92626	7837	RFU
X17706_4	Protein phosphatase 1 regulatory subunit 1A	PPR1A	PPP1R1A	0.214622	5.99463e-06	1	17706-4	3	SL020934	Q13522	5502	RFU
X15481_45	Antibacterial protein LL-37	LL-37	CAMP	0.21462	5.99596e-06	1	15481-45	3	SL004525	P49913	820	RFU
X22057_9	Aldehyde dehydrogenase X, mitochondrial	AL1B1	ALDH1B1	0.214604	6.00589e-06	1	22057-9	3	SL008082	P30837	219	RFU
X14100_63	Complement C1q subcomponent subunit C	C1QC	C1QC	0.214417	6.12162e-06	1	14100-63	3	SL007929	P02747	714	RFU
X15499_11	Attractin	Attractin	ATRN	0.214386	6.14065e-06	1	15499-11	3	SL006028	O75882	8455	RFU
X22510_6	Nuclear factor erythroid 2-related factor 2	NF2L2	NFE2L2	0.214351	6.16274e-06	1	22510-6	3	SL013089	Q16236	4780	RFU
X21172_11	Mesoderm development candidate 1	MESD1	TLNRD1	0.214189	6.26518e-06	1	21172-11	3	SL022107	Q9H1K6	59274	RFU
X3042_7	Myoglobin	Myoglobin	MB	0.21415	6.29026e-06	1	3042-7	2	SL000164	P02144	4151	RFU
X19617_5	Prostaglandin reductase 1	LTB4DH	PTGR1	0.214137	6.29862e-06	1	19617-5	3	SL005407	Q14914	22949	RFU
X18244_1	Annexin A7	ANXA7	ANXA7	0.214102	6.32095e-06	1	18244-1	3	SL008375	P20073	310	RFU
X23305_38	Receptor expression-enhancing protein 2	REEP2	REEP2	0.213869	6.47286e-06	1	23305-38	3	SL018576	Q9BRK0	51308	RFU
X15465_79	Protein canopy homolog 4	CNPY4	CNPY4	0.213828	6.49977e-06	1	15465-79	3	SL012684	Q8N129	245812	RFU
X7003_4	Polypeptide N-acetylgalactosaminyltransferase 10	GLT10	GALNT10	0.213765	6.54183e-06	1	7003-4	3	SL018035	Q86SR1	55568	RFU
X24908_19	Amphiphysin	AMPH	AMPH	0.213728	6.5666e-06	1	24908-19	3	SL008876	P49418	273	RFU
X4562_1	Neurexophilin-1	NXPH1	NXPH1	0.213691	6.59125e-06	1	4562-1	2	SL012457	P58417	30010	RFU
X7995_16	von Willebrand factor C domain-containing protein 2-like	VWC2L	None	0.213645	6.62205e-06	1	7995-16	3	SL018331	B2RUY7	402117	RFU
X9531_24	Leukocyte-specific transcript 1 protein	LST1	LST1	0.213631	6.63149e-06	1	9531-24	3	SL014572	O00453	7940	RFU
X24424_25	TBC1 domain family member 25	TBC25	TBC1D25	0.213402	6.78744e-06	1	24424-25	3	SL023684	Q3MII6	4943	RFU
X4194_26	Acidic leucine-rich nuclear phosphoprotein 32 family member B	AN32B	ANP32B	0.213089	7.00698e-06	1	4194-26	3	SL011769	Q92688	10541	RFU
X12871_10	Twinfilin-1	TWF1	TWF1	0.213082	7.01203e-06	1	12871-10	3	SL013078	Q12792	5756	RFU
X3325_2	Matrilin-2	MATN2	MATN2	0.213074	7.01723e-06	1	3325-2	2	SL010465	O00339	4147	RFU
X12658_72	Pantothenate kinase 3	PANK3	PANK3	0.212957	7.10104e-06	1	12658-72	3	SL019818	Q9H999	79646	RFU
X22991_9	Melanoma-associated antigen 6	MAGE-6	MAGEA6	0.212956	7.10179e-06	1	22991-9	3	SL011949	P43360	4105	RFU
X22077_46	Mitochondrial inner membrane protease ATP23 homolog	ATP23	ATP23	0.212831	7.19217e-06	1	22077-46	3	SL022915	Q9Y6H3	91419	RFU
X2943_5	Cytochrome P450 3A4	Cytochrome P450 3A4	CYP3A4	0.212732	7.26475e-06	1	2943-5	2	SL000398	P08684	1576	RFU
X17405_2	Ubiquitin carboxyl-terminal hydrolase isozyme L5	UCHL5	UCHL5	0.212694	7.29289e-06	1	17405-2	3	SL007789	Q9Y5K5	51377	RFU
X6508_68	Secretoglobin family 1D member 2	SG1D2	SCGB1D2	0.212585	7.37356e-06	1	6508-68	3	SL008357	O95969	10647	RFU
X23345_2	N-terminal EF-hand calcium-binding protein 1	NECA1	NECAB1	0.212574	7.38188e-06	1	23345-2	3	SL023239	Q8N987	64168	RFU
X21194_39	POU domain, class 6, transcription factor 1	PO6F1	POU6F1	0.21235	7.55121e-06	1	21194-39	3	SL022181	Q14863	5463	RFU
X19802_22	Receptor-binding cancer antigen expressed on SiSo cells	RCAS1	EBAG9	0.212214	7.65583e-06	1	19802-22	3	SL013709	O00559	9166	RFU
X13954_9	Glucosamine 6-phosphate N-acetyltransferase	GNA1	GNPNAT1	0.212202	7.66449e-06	1	13954-9	3	SL020298	Q96EK6	64841	RFU
X6357_83	Chymotrypsin-like elastase family member 3B	ELA3B	CELA3B	0.212164	7.69442e-06	1	6357-83	3	SL009332	P08861	23436	RFU
X3636_37	Oxidized low-density lipoprotein receptor 1	OLR1	OLR1	0.212127	7.72277e-06	1	3636-37	4	SL007327	P78380	4973	RFU
X21115_48	Pre-miRNA 5'-monophosphate methyltransferase	BN3D2	BCDIN3D	0.212097	7.74639e-06	1	21115-48	3	SL021961	Q7Z5W3	144233	RFU
X18331_3	Glucosylceramidase	GLCM	GBA	0.211987	7.8326e-06	1	18331-3	3	SL008583	P04062	2629	RFU
X13496_19	Hydroxymethylglutaryl-CoA synthase, cytoplasmic	HMCS1	HMGCS1	0.211933	7.87572e-06	1	13496-19	3	SL020125	Q01581	3157	RFU
X11348_132	Prolyl 4-hydroxylase subunit alpha-2	P4HA2	P4HA2	0.211871	7.92503e-06	1	11348-132	3	SL012364	O15460	8974	RFU
X21181_10	LRP2-binding protein	LR2BP	LRP2BP	0.211564	8.17371e-06	1	21181-10	3	SL022090	Q9P2M1	55805	RFU
X12854_3	Transcriptional enhancer factor TEF-5	TEAD3	TEAD3	0.211525	8.2065e-06	1	12854-3	3	SL019943	Q99594	7005	RFU
X20426_34	Protein FAM84A	FA84A	LRATD1	0.211394	8.31491e-06	1	20426-34	3	SL022040	Q96KN4	151354	RFU
X17320_19	L-aminoadipate-semialdehyde dehydrogenase-phosphopantetheinyl transferase	ADPPT	AASDHPPT	0.211336	8.36381e-06	1	17320-19	3	SL013281	Q9NRN7	60496	RFU
X11252_30	Leucine-rich repeat and calponin homology domain-containing protein 4:Calponin Homology	LRCH4:CH	LRCH4	0.211333	8.36614e-06	1	11252-30	3	SL025921	O75427	4034	RFU
X15462_28	T-cell surface glycoprotein CD8 alpha chain	CD8A	CD8A	0.211201	8.47786e-06	1	15462-28	3	SL007072	P01732	925	RFU
X18302_204	Protein zwilch homolog	ZWILC	ZWILCH	0.211137	8.53313e-06	1	18302-204	3	SL015242	Q9H900	55055	RFU
X21764_99	Ubiquitin carboxyl-terminal hydrolase 30	UBP30	USP30	0.210969	8.67756e-06	1	21764-99	3	SL022674	Q70CQ3	84749	RFU
X17403_14	Short/branched chain specific acyl-CoA dehydrogenase, mitochondrial	acyl-Coenzyme A dehydrogenase	ACADSB	0.210932	8.70987e-06	1	17403-14	3	SL006190	P45954	36	RFU
X4834_61	Ephrin type-A receptor 2	Epithelial cell kinase	EPHA2	0.210755	8.86611e-06	1	4834-61	2	SL002654	P29317	1969	RFU
X19379_154	Ras-related protein Rab-3D	RAB3D	RAB3D	0.210667	8.94503e-06	1	19379-154	3	SL008723	O95716	9545	RFU
X9218_7	Tumor necrosis factor receptor superfamily member 6	Fas, soluble	FAS	0.210579	9.02435e-06	1	9218-7	3	SL002731	P25445	355	RFU
X11178_21	Sushi, von Willebrand factor type A, EGF and pentraxin domain-containing protein 1:EGF-like domains 4-6	SVEP1:EGF-like domains 4-6	SVEP1	0.210401	9.1868e-06	1	11178-21	3	SL025996	Q4LDE5	79987	RFU
X5487_7	SLAM family member 7	SLAF7	SLAMF7	0.210375	9.21078e-06	1	5487-7	3	SL016928	Q9NQ25	57823	RFU
X11214_40	DnaJ homolog subfamily B member 9	DNJB9	DNAJB9	0.210173	9.39847e-06	1	11214-40	3	SL019363	Q9UBS3	4189	RFU
X5115_31	Tumor necrosis factor receptor superfamily member 19L	RELT	RELT	0.210007	9.55574e-06	1	5115-31	3	SL005213	Q969Z4	84957	RFU
X11530_37	Porphobilinogen deaminase	HEM3	HMBS	0.209925	9.63455e-06	1	11530-37	3	SL010978	P08397	3145	RFU
X20941_7	Ubiquitin-like protein 3	UBL3	UBL3	0.209768	9.78685e-06	1	20941-7	3	SL022284	O95164	5412	RFU
X2602_2	Angiopoietin-2	Angiopoietin-2	ANGPT2	0.209711	9.84262e-06	1	2602-2	2	SL001996	O15123	285	RFU
X15581_16	Fibronectin type 3 and ankyrin repeat domains protein 1	FANK1	FANK1	0.209637	9.91556e-06	1	15581-16	3	SL019927	Q8TC84	92565	RFU
X13735_1	Rap1 GTPase-activating protein 1	RPGP1	RAP1GAP	0.209407	1.01454e-05	1	13735-1	3	SL020221	P47736	5909	RFU
X7008_13	Protein eva-1 homolog C:Cytoplasmic domain	F176C:CD	EVA1C	0.209218	1.03381e-05	1	7008-13	3	SL025852	P58658	59271	RFU
X23148_100	Endothelial cell-derived lipase	Endothelial lipase	LIPG	0.20916	1.03977e-05	1	23148-100	3	SL005612	Q9Y5X9	9388	RFU
X7186_111	Syntaxin-3	STX3	STX3	0.209127	1.04324e-05	1	7186-111	3	SL018100	Q13277	6809	RFU
X10737_96	Leukocyte elastase inhibitor	Serpin B1	SERPINB1	0.208962	1.06044e-05	1	10737-96	3	SL005397	P30740	1992	RFU
X4450_26	Heterogeneous nuclear ribonucleoprotein A/B	hnRNP A/B	HNRNPAB	0.208891	1.068e-05	1	4450-26	2	SL009791	Q99729	3182	RFU
X16308_14	B- and T-lymphocyte attenuator	BTLA	BTLA	0.208849	1.07246e-05	1	16308-14	3	SL008978	Q7Z6A9	151888	RFU
X12661_44	Gamma-aminobutyric acid receptor-associated protein-like 1	GBRL1	GABARAPL1	0.208782	1.07959e-05	1	12661-44	3	SL019788	Q9H0R8	23710	RFU
X6393_63	Endoplasmin	Endoplasmin	HSP90B1	0.208673	1.09131e-05	1	6393-63	3	SL004912	P14625	7184	RFU
X25209_15	Sodium/potassium-transporting ATPase gamma chain	ATNG	FXYD2	0.208524	1.10767e-05	1	25209-15	3	SL008450	P54710	486	RFU
X11402_17	Histone-lysine N-methyltransferase 2C	KMT2C	KMT2C	0.2084	1.12131e-05	1	11402-17	3	SL019475	Q8NEZ4	58508	RFU
X8355_80	Isthmin-1	ISM1	None	0.20828	1.13472e-05	1	8355-80	3	SL018469	B1AKI9	140862	RFU
X6909_40	Alpha-1,6-mannosyl-glycoprotein 2-beta-N-acetylglucosaminyltransferase	MGAT2	MGAT2	0.208175	1.14658e-05	1	6909-40	3	SL014911	Q10469	4247	RFU
X21768_9	Alpha-1,6-mannosylglycoprotein 6-beta-N-acetylglucosaminyltransferase A	MGT5A	MGAT5	0.208146	1.14986e-05	1	21768-9	3	SL007374	Q09328	4249	RFU
X16583_8	Bis(5'-nucleosyl)-tetraphosphatase [asymmetrical]	AP4A	NUDT2	0.20813	1.15172e-05	1	16583-8	3	SL020189	P50583	318	RFU
X7198_197	Glycosaminoglycan xylosylkinase	FA20B	FAM20B	0.20793	1.1748e-05	1	7198-197	3	SL012378	O75063	9917	RFU
X17818_22	Protein SGT1 homolog	SUGT1	SUGT1	0.20793	1.17482e-05	1	17818-22	3	SL021096	Q9Y2Z0	10910	RFU
X11260_47	SUN domain-containing protein 5	SPA4L	SUN5	0.207868	1.18202e-05	1	11260-47	3	SL012729	Q8TC36	140732	RFU
X25412_53	FXYD domain-containing ion transport regulator 6	FXYD6	FXYD6	0.207666	1.20587e-05	1	25412-53	3	SL006726	Q9H0Q3	53826	RFU
X19338_3	Protein LZIC	LZIC	LZIC	0.207588	1.2151e-05	1	19338-3	3	SL020950	Q8WZA0	84328	RFU
X16057_6	Cation-independent mannose-6-phosphate receptor	IGF-II receptor	IGF2R	0.207543	1.22063e-05	1	16057-6	3	SL003679	P11717	3482	RFU
X21281_13	Calcium/calmodulin-dependent protein kinase II inhibitor 2	CK2N2	CAMK2N2	0.2073	1.25016e-05	1	21281-13	3	SL021971	Q96S95	94032	RFU
X6369_82	Deformed epidermal autoregulatory factor 1 homolog	DEAF1	DEAF1	0.207263	1.25471e-05	1	6369-82	3	SL013514	O75398	10522	RFU
X13510_7	Sarcoplasmic/endoplasmic reticulum calcium ATPase 3	AT2A3	ATP2A3	0.207164	1.26712e-05	1	13510-7	3	SL011088	Q93084	489	RFU
X6586_19	Disintegrin and metalloproteinase domain-containing protein 11	ADA11	ADAM11	0.207143	1.26973e-05	1	6586-19	3	SL017503	O75078	4185	RFU
X17342_13	Anterior gradient protein 3	AGR3	AGR3	0.207132	1.27102e-05	1	17342-13	3	SL012732	Q8TD06	155465	RFU
X18888_37	Fatty acid-binding protein 12	FBP12	FABP12	0.206804	1.31278e-05	1	18888-37	3	SL021138	A6NFH5	646486	RFU
X12504_26	Leiomodin-1	LMOD1	LMOD1	0.206791	1.31453e-05	1	12504-26	3	SL008078	P29536	25802	RFU
X8021_59	39S ribosomal protein L14, mitochondrial	RM14	MRPL14	0.20667	1.33018e-05	1	8021-59	3	SL018411	Q6P1L8	64928	RFU
X7551_33	Leucine-rich repeat-containing protein 32	LRC32	LRRC32	0.206553	1.34564e-05	1	7551-33	4	SL016455	Q14392	2615	RFU
X14139_16	Neuregulin-4	NRG4	NRG4	0.206517	1.35036e-05	1	14139-16	3	SL007828	Q8WWG1	145957	RFU
X21717_44	Ubiquitin-conjugating enzyme E2 Q2	UB2Q2	UBE2Q2	0.206379	1.36886e-05	1	21717-44	3	SL022281	Q8WVN8	92912	RFU
X15367_38	BPI fold-containing family B member 1	LPLC1	BPIFB1	0.206315	1.37749e-05	1	15367-38	3	SL012736	Q8TDL5	92747	RFU
X12499_108	Endophilin-A1	SH3G2	SH3GL2	0.206211	1.39152e-05	1	12499-108	3	SL015171	Q99962	6456	RFU
X23571_93	Coiled-coil domain-containing protein 94	CCD94	YJU2	0.206079	1.40969e-05	1	23571-93	3	SL023432	Q9BW85	55702	RFU
X15530_33	Ephrin type-B receptor 4	EphB4	EPHB4	0.206038	1.41531e-05	1	15530-33	3	SL004845	P54760	2050	RFU
X7156_2	Alpha-(1,3)-fucosyltransferase 10	FUT10	FUT10	0.205897	1.43505e-05	1	7156-2	3	SL018125	Q6P4F1	84750	RFU
X10708_3	Progonadoliberin-2	GON2	GNRH2	0.205893	1.43564e-05	1	10708-3	3	SL007007	O43555	2797	RFU
X3815_14	Interleukin-12 receptor subunit beta-2	IL-12 RB2	IL12RB2	0.205581	1.48017e-05	1	3815-14	1	SL007620	Q99665	3595	RFU
X9279_7	Immunoglobulin superfamily member 11:Extracellular domain	IGS11:ECD	IGSF11	0.205576	1.48087e-05	1	9279-7	3	SL025884	Q5DX21	152404	RFU
X25438_288	5'-nucleotidase domain-containing protein 1	NT5D1	NT5DC1	0.205566	1.48234e-05	1	25438-288	3	SL013141	Q5TFE4	221294	RFU
X12432_23	Calcyclin-binding protein	CYBP	CACYBP	0.205521	1.4888e-05	1	12432-23	3	SL010232	Q9HB71	27101	RFU
X3115_64	Mitogen-activated protein kinase 1	MK01	MAPK1	0.205501	1.49174e-05	1	3115-64	2	SL006918	P28482	5594	RFU
X11458_30	Poly(rC)-binding protein 1	PCBP1	PCBP1	0.205281	1.52414e-05	1	11458-30	3	SL016460	Q15365	5093	RFU
X13743_56	Cullin-4B	CUL4B	CUL4B	0.205046	1.55949e-05	1	13743-56	3	SL020222	Q13620	8450	RFU
X25307_8	WD repeat-containing protein 18	WDR18	WDR18	0.205013	1.56457e-05	1	25307-8	3	SL023294	Q9BV38	57418	RFU
X7944_1	Killer cell immunoglobulin-like receptor 3DL3:Extracellular domain	KI3L3:ECD	KIR3DL3	0.204974	1.57058e-05	1	7944-1	3	SL025908	Q8N743	115653	RFU
X4908_6	Endoglin	Endoglin	ENG	0.204942	1.57545e-05	1	4908-6	1	SL004482	P17813	2022	RFU
X14125_5	Apolipoprotein M	ApoM	APOM	0.204822	1.59399e-05	1	14125-5	3	SL004747	O95445	55937	RFU
X11303_7	Deoxynucleoside triphosphate triphosphohydrolase SAMHD1	SAMH1	SAMHD1	0.204804	1.59679e-05	1	11303-7	3	SL008335	Q9Y3Z3	25939	RFU
X25912_131	FK506 binding protein 1A	FK506 binding protein 1A	FKBP1A	0.204803	1.5969e-05	1	25912-131	3	SL004598	P62942	2280	RFU
X11926_23	Alpha- and gamma-adaptin-binding protein p34	P34	AAGAB	0.204659	1.61945e-05	1	11926-23	3	SL012582	Q6PD74	79719	RFU
X13122_19	Leucine-rich repeat transmembrane protein FLRT2	FLRT2	FLRT2	0.204635	1.62328e-05	1	13122-19	3	SL008360	O43155	23768	RFU
X4989_7	Fibrinogen gamma chain	Fibrinogen g-chain dimer	FGG	0.204602	1.62846e-05	1	4989-7	1	SL003341	P02679	2266	RFU
X9843_5	Alpha-actinin-1	ACTN1	ACTN1	0.20456	1.63514e-05	1	9843-5	3	SL008029	P12814	87	RFU
X4254_6	NudC domain-containing protein 3	NUDC3	NUDCD3	0.204446	1.65341e-05	1	4254-6	2	SL011768	Q8IVD9	23386	RFU
X3431_54	Ephrin type-A receptor 1	EphA1	EPHA1	0.20444	1.65444e-05	1	3431-54	2	SL004137	P21709	2041	RFU
X8587_21	Serine protease inhibitor Kazal-type 14	ISK52	SPINK14	0.204286	1.67933e-05	1	8587-21	3	SL012570	Q6IE38	408187	RFU
X23322_2	Musculin	MUSC	MSC	0.204281	1.68018e-05	1	23322-2	3	SL023527	O60682	9242	RFU
X2968_61	Tumor necrosis factor ligand superfamily member 15	TNFSF15	TNFSF15	0.204183	1.69622e-05	1	2968-61	1	SL004686	O95150	9966	RFU
X22992_6	Microtubule-associated protein RP/EB family member 3	MARE3	MAPRE3	0.204128	1.70536e-05	1	22992-6	3	SL020106	Q9UPY8	22924	RFU
X13975_56	Liprin-alpha-1	LIPA1	PPFIA1	0.204126	1.70565e-05	1	13975-56	3	SL020284	Q13136	8500	RFU
X18165_181	Ubiquitin-conjugating enzyme E2 variant 2	UB2V2	UBE2V2	0.203955	1.73421e-05	1	18165-181	3	SL008564	Q15819	7336	RFU
X7137_8	Mitochondrial peptide methionine sulfoxide reductase	MSRA	MSRA	0.203844	1.75291e-05	1	7137-8	3	SL007753	Q9UJ68	4482	RFU
X14105_5	Kallistatin	Kallistatin	SERPINA4	0.203794	1.76145e-05	1	14105-5	3	SL004876	P29622	5267	RFU
X17400_71	Acyl-coenzyme A thioesterase 8	ACOT8	ACOT8	0.203755	1.76827e-05	1	17400-71	3	SL019729	O14734	10005	RFU
X25941_4	2'-5'-oligoadenylate synthetase like protein	OA synthetase	OASL	0.203669	1.78293e-05	1	25941-4	3	SL004391	Q15646	8638	RFU
X13690_26	Biglycan	BGN	BGN	0.203584	1.79775e-05	1	13690-26	3	SL007804	P21810	633	RFU
X17673_34	Carbonic anhydrase 5B, mitochondrial	Carbonic Anhydrase VB	CA5B	0.20354	1.80541e-05	1	17673-34	3	SL011748	Q9Y2D0	11238	RFU
X6036_78	Ephrin type-A receptor 10	EPHAA	EPHA10	0.203433	1.82415e-05	1	6036-78	3	SL014294	Q5JZY3	284656	RFU
X10418_36	Syntaxin-12	STX12	STX12	0.203278	1.85169e-05	1	10418-36	3	SL011111	Q86Y82	23673	RFU
X12675_14	Aspartate--tRNA ligase, cytoplasmic	SYDC	DARS1	0.20316	1.87309e-05	1	12675-14	3	SL010893	P14868	1615	RFU
X13381_49	Beta-1,4-galactosyltransferase 1	B4GT1	B4GALT1	0.203038	1.89531e-05	1	13381-49	3	SL008831	P15291	2683	RFU
X7788_1	ATP synthase-coupling factor 6, mitochondrial	CF6	ATP5PF	0.202979	1.90613e-05	1	7788-1	3	SL005309	P18859	522	RFU
X5004_69	Mitogen-activated protein kinase 11	MK11	MAPK11	0.202949	1.91159e-05	1	5004-69	1	SL007453	Q15759	5600	RFU
X10916_44	Secretory phospholipase A2 receptor	PLA2R	PLA2R1	0.202851	1.92969e-05	1	10916-44	3	SL013523	Q13018	22925	RFU
X3447_64	Interleukin-8	IL-8	CXCL8	0.202824	1.93481e-05	1	3447-64	2	SL000039	P10145	3576	RFU
X10870_32	Spastin:Microtubule interacting and trafficking domain	Spastin:MIT	SPAST	0.202792	1.94078e-05	1	10870-32	3	SL025990	Q9UBP0	6683	RFU
X7846_44	Pregnancy-specific beta-1-glycoprotein 11	PSG11	PSG11	0.202777	1.94359e-05	1	7846-44	3	SL009418	Q9UQ72	5680	RFU
X10575_31	Poly(U)-binding-splicing factor PUF60	PUF60	PUF60	0.202586	1.97972e-05	1	10575-31	3	SL018139	Q9UHX1	22827	RFU
X3009_3	Transforming growth factor beta receptor type 3	TGF-b R III	TGFBR3	0.202364	2.02245e-05	1	3009-3	2	SL005059	Q03167	7049	RFU
X15503_20	Left-right determination factor 2	Lefty-A	LEFTY2	0.202151	2.06451e-05	1	15503-20	3	SL004647	O00292	7044	RFU
X12403_30	Ras-related protein Rab-39B	RB39B	RAB39B	0.202149	2.06475e-05	1	12403-30	3	SL019678	Q96DA2	116442	RFU
X3170_6	Methionine aminopeptidase 2	AMPM2	METAP2	0.202093	2.07602e-05	1	3170-6	1	SL007261	P50579	10988	RFU
X3495_15	C-X-C motif chemokine 6	GCP-2	CXCL6	0.202035	2.08754e-05	1	3495-15	2	SL003172	P80162	6372	RFU
X11666_72	Regulator of G-protein signaling 8	RGS8	RGS8	0.202015	2.09157e-05	1	11666-72	3	SL019551	P57771	85397	RFU
X9008_6	Transmembrane gamma-carboxyglutamic acid protein 1:Pro-form, Extracellular domain	TMG1:Pro-form, ECD	PRRG1	0.201995	2.0956e-05	1	9008-6	3	SL026010	O14668	5638	RFU
X21667_57	Calcium/calmodulin-dependent 3',5'-cyclic nucleotide phosphodiesterase 1B	PDE1B	PDE1B	0.201928	2.10916e-05	1	21667-57	3	SL021450	Q01064	5153	RFU
X5065_8	CD83 antigen	CD83	CD83	0.201783	2.13864e-05	1	5065-8	2	SL014229	Q01151	9308	RFU
X4878_3	Coagulation Factor X	Coagulation Factor X	F10	0.20178	2.13925e-05	1	4878-3	1	SL000360	P00742	2159	RFU
X24670_1	PIH1 domain-containing protein 1	PIHD1	PIH1D1	0.201663	2.16339e-05	1	24670-1	3	SL023273	Q9NWS0	55011	RFU
X3069_52	Immunoglobulin M	IgM	IGHM	0.201544	2.1883e-05	1	3069-52	3	SL000468	P01871	3507 3512 50802 3535	RFU
X21112_6	Myosin regulatory light chain 2, skeletal muscle isoform	MLRS	MYLPF	0.201502	2.19713e-05	1	21112-6	3	SL022125	Q96A32	29895	RFU
X8901_40	14-3-3 protein gamma	14-3-3 protein gamma	YWHAG	0.201253	2.25013e-05	1	8901-40	3	SL004989	P61981	7532	RFU
X8923_94	Polypeptide N-acetylgalactosaminyltransferase 16	GLTL1	GALNT16	0.2011	2.28344e-05	1	8923-94	3	SL018707	Q8N428	57452	RFU
X19173_5	AN1-type zinc finger protein 1	ZFAN1	ZFAND1	0.201096	2.28418e-05	1	19173-5	3	SL011267	Q8TCF1	79752	RFU
X21863_11	Cytosolic Fe-S cluster assembly factor NUBP2	NUBP2	NUBP2	0.200974	2.31105e-05	1	21863-11	3	SL022147	Q9Y5Y2	10101	RFU
X10781_19	C-type lectin domain family 4 member G	CLC4G	CLEC4G	0.200858	2.33695e-05	1	10781-19	3	SL008886	Q6UXB4	339390	RFU
X4874_3	Angiogenin	Angiogenin	ANG	0.200821	2.34504e-05	1	4874-3	1	SL000003	P03950	283	RFU
X15522_2	Golgi-associated plant pathogenesis-related protein 1	GAPR1	GLIPR2	0.200599	2.39546e-05	1	15522-2	3	SL008305	Q9H4G4	152007	RFU
X23320_11	Multivesicular body subunit 12B	MB12B	MVB12B	0.200461	2.42725e-05	1	23320-11	3	SL023390	Q9H7P6	89853	RFU
X3182_38	Ectonucleoside triphosphate diphosphohydrolase 1	CD39	ENTPD1	0.200279	2.46958e-05	1	3182-38	2	SL010371	P49961	953	RFU
X17775_8	Transgelin-3	TAGL3	TAGLN3	0.200154	2.49926e-05	1	17775-8	3	SL011308	Q9UI15	29114	RFU
X23296_29	SARP-3	SARP-3	SFRP5	0.200074	2.51825e-05	1	23296-29	3	SL003771	Q5T4F7	6425	RFU
X15323_112	Protein argonaute-3	AGO3	AGO3	0.200027	2.52967e-05	1	15323-112	3	SL019972	Q9H9G7	192669	RFU
X7968_15	Cytotoxic and regulatory T-cell molecule	CRTAM	CRTAM	0.200023	2.53051e-05	1	7968-15	3	SL014208	O95727	56253	RFU
X21383_37	Asparaginyl-tRNA synthetase, cytoplasmic	SYNC	NARS1	0.199951	2.54807e-05	1	21383-37	3	SL013111	O43776	4677	RFU
X10580_14	Surfactant-associated protein 2	SFTA2	SFTA2	0.199845	2.57379e-05	1	10580-14	3	SL012586	Q6UW10	389376	RFU
X21221_67	Serpin B9	Serpin B9	SERPINB9	0.199749	2.59745e-05	1	21221-67	3	SL003794	P50453	5272	RFU
X24685_12	Sorting nexin-11	SNX11	SNX11	0.199721	2.60425e-05	1	24685-12	3	SL023289	Q9Y5W9	29916	RFU
X23371_5	NIF3-like protein 1	NIF3L	NIF3L1	0.199709	2.60717e-05	1	23371-5	3	SL023283	Q9GZT8	60491	RFU
X4159_130	Complement factor H	Factor H	CFH	0.199653	2.62127e-05	1	4159-130	1	SL000415	P08603	3075	RFU
X7745_3	CDGSH iron-sulfur domain-containing protein 1	ZCD1	CISD1	0.199519	2.65477e-05	1	7745-3	3	SL008314	Q9NZ45	55847	RFU
X18900_37	GTPase HRas	H-ras (WT)	HRAS	0.199477	2.66549e-05	1	18900-37	3	SL000447	P01112	3265	RFU
X6086_15	Chordin-like protein 2	CRDL2	CHRDL2	0.199389	2.68767e-05	1	6086-15	3	SL012616	Q6WN34	25884	RFU
X22154_37	GATA zinc finger domain-containing protein 1	GATD1	GATAD1	0.199356	2.69616e-05	1	22154-37	3	SL022810	Q8WUU5	57798	RFU
X12563_2	Tumor necrosis factor alpha-induced protein 8	TFIP8	TNFAIP8	0.199314	2.70686e-05	1	12563-2	3	SL019770	O95379	25816	RFU
X22124_94	Dystrotelin	DYTN	DYTN	0.199307	2.70868e-05	1	22124-94	3	SL022803	A2CJ06	391475	RFU
X10439_57	Alpha-amylase 2B	Alpha-amylase 2B	AMY2B	0.199288	2.71364e-05	1	10439-57	3	SL005393	P19961	280	RFU
X10553_8	Torsin-1A-interacting protein 2	TOIP2	TOR1AIP2	0.199285	2.71438e-05	1	10553-8	3	SL017988	Q8NFQ8	163590	RFU
X20549_1	Izumo sperm-egg fusion protein 4	IZUM4	IZUMO4	0.199263	2.71996e-05	1	20549-1	3	SL021683	Q1ZYL8	113177	RFU
X10637_50	UPF0577 protein KIAA1324:Extracellular domain	K1324:ECD	ELAPOR1	0.19926	2.72079e-05	1	10637-50	3	SL025903	Q6UXG2	57535	RFU
X16919_1	Acyl-CoA-binding protein	ACBP	DBI	0.19923	2.72851e-05	1	16919-1	3	SL008480	P07108	1622	RFU
X8329_166	Cadherin-12:Cytoplasmic domain	Cadherin-12:CD	CDH12	0.199145	2.75064e-05	1	8329-166	3	SL025811	P55289	1010	RFU
X11279_42	Gamma-aminobutyric acid type B receptor subunit 1	GABR1	GABBR1	0.199088	2.76554e-05	1	11279-42	3	SL019373	Q9UBS5	2550	RFU
X11089_7	Immunoglobulin A	IgA	IGHA1|IGHA2	0.199038	2.77863e-05	1	11089-7	3	SL000459	P01876|P01877	3493 3494	RFU
X15398_2	FAD-linked sulfhydryl oxidase ALR	HERV1	GFER	0.19903	2.78074e-05	1	15398-2	3	SL006727	P55789	2671	RFU
X8606_39	Transmembrane glycoprotein NMB:Cytoplasmic domain	GPNMB:CD	GPNMB	0.19882	2.83673e-05	1	8606-39	3	SL025877	Q14956	10457	RFU
X19289_29	Uroporphyrinogen decarboxylase	DCUP	UROD	0.198586	2.90004e-05	1	19289-29	3	SL010986	P06132	7389	RFU
X15686_49	Inhibin beta C chain	INHBC	INHBC	0.198375	2.9585e-05	1	15686-49	3	SL007288	P55103	3626	RFU
X13671_40	Neutrophil elastase	Elastase	ELANE	0.198253	2.99271e-05	1	13671-40	3	SL000401	P08246	1991	RFU
X22375_15	Homeobox protein Hox-A11	HXA11	HOXA11	0.19819	3.01042e-05	1	22375-15	3	SL014766	P31270	3207	RFU
X15385_116	Fatty acid-binding protein, intestinal	FABP2	FABP2	0.198143	3.02395e-05	1	15385-116	3	SL004848	P12104	2169	RFU
X8048_9	Ferritin, mitochondrial	FTMT	FTMT	0.198025	3.05785e-05	1	8048-9	3	SL018378	Q8N4E7	94033	RFU
X9297_12	UDP-GlcNAc:betaGal beta-1,3-N-acetylglucosaminyltransferase 8	B3GN8	B3GNT8	0.197839	3.1119e-05	1	9297-12	3	SL012644	Q7Z7M8	374907	RFU
X10758_2	Keratocan	KERA	KERA	0.197722	3.14628e-05	1	10758-2	3	SL012375	O60938	11081	RFU
X3624_3	Serine protease 27	Marapsin	PRSS27	0.197657	3.16567e-05	1	3624-3	4	SL011069	Q9BQR3	83886	RFU
X15370_5	BolA-like protein 1	BOLA1	BOLA1	0.197644	3.16936e-05	1	15370-5	3	SL012877	Q9Y3E2	51027	RFU
X13519_112	Rho guanine nucleotide exchange factor 25	ARHGP	ARHGEF25	0.197536	3.20164e-05	1	13519-112	3	SL020123	Q86VW2	115557	RFU
X13960_15	Arf-GAP with GTPase, ANK repeat and PH domain-containing protein 3	AGAP3	AGAP3	0.197453	3.22691e-05	1	13960-15	3	SL020282	Q96P47	116988	RFU
X11180_17	SWI/SNF complex subunit SMARCC1	SMRC1	SMARCC1	0.197369	3.25233e-05	1	11180-17	3	SL019318	Q92922	6599	RFU
X24420_57	Deoxyhypusine hydroxylase	DOHH	DOHH	0.197336	3.26245e-05	1	24420-57	3	SL023763	Q9BU89	83475	RFU
X11270_17	Coiled-coil-helix-coiled-coil-helix domain-containing protein 10, mitochondrial	CHC10	CHCHD10	0.19732	3.26726e-05	1	11270-17	3	SL019368	Q8WYQ3	400916	RFU
X10949_59	60S acidic ribosomal protein P2	RLA2	RPLP2	0.197249	3.28916e-05	1	10949-59	3	SL008009	P05387	6181	RFU
X9121_28	Galactoside 2-alpha-L-fucosyltransferase 2	FUT2	FUT2	0.197168	3.3144e-05	1	9121-28	3	SL018813	Q10981	2524	RFU
X21173_25	ELAV-like protein 2	ELAV2	ELAVL2	0.197124	3.32816e-05	1	21173-25	3	SL022031	Q12926	1993	RFU
X16536_3	High mobility group protein HMG-I/HMG-Y	HMGA1	HMGA1	0.197096	3.33693e-05	1	16536-3	3	SL006117	P17096	3159	RFU
X14684_17	Calpain-2 catalytic subunit	CAN2	CAPN2	0.196976	3.37448e-05	1	14684-17	3	SL011179	P17655	824	RFU
X3449_58	Kallistatin	Kallistatin	SERPINA4	0.196853	3.41384e-05	1	3449-58	2	SL004876	P29622	5267	RFU
X21487_20	Biogenesis of lysosome-related organelles complex 1 subunit 6	BL1S6	BLOC1S6	0.196849	3.415e-05	1	21487-20	3	SL021966	Q9UL45	26258	RFU
X18214_2	Glutamate--cysteine ligase regulatory subunit	GSH0	GCLM	0.196666	3.47405e-05	1	18214-2	3	SL010920	P48507	2730	RFU
X2182_54	Complement C4b	C4b	C4A|C4B	0.196504	3.52695e-05	1	2182-54	1	SL000318	P0C0L4|P0C0L5	720|100293534	RFU
X10530_8	Proteasome subunit beta type-6	PSB6	PSMB6	0.196474	3.53705e-05	1	10530-8	3	SL016414	P28072	5694	RFU
X7810_20	Complement C1q tumor necrosis factor-related protein 5	C1QTNF5	C1QTNF5	0.196327	3.58595e-05	1	7810-20	3	SL005573	Q9BXJ0	114902	RFU
X8992_1	Transmembrane protein 2	TMEM2	CEMIP2	0.19632	3.58828e-05	1	8992-1	3	SL018821	Q9UHN6	23670	RFU
X18434_141	TATA box-binding protein-like protein 1	TBPL1	TBPL1	0.196318	3.58877e-05	1	18434-141	3	SL021510	P62380	9519	RFU
X9461_2	Intercellular adhesion molecule 4	ICAM4	ICAM4	0.196175	3.63714e-05	1	9461-2	3	SL010843	Q14773	3386	RFU
X9044_1	Contactin-associated protein-like 5	CNTP5	CNTNAP5	0.196038	3.68385e-05	1	9044-1	3	SL018802	Q8WYK1	129684	RFU
X23567_37	Guanine nucleotide-binding protein G(q) subunit alpha	GNAQ	GNAQ	0.196035	3.68485e-05	1	23567-37	3	SL010782	P50148	2776	RFU
X14099_20	Proteasome subunit alpha type-4	PSA4	PSMA4	0.195913	3.72734e-05	1	14099-20	3	SL009468	P25789	5685	RFU
X21379_30	Ethanolamine kinase 2	EKI2	ETNK2	0.195796	3.768e-05	1	21379-30	3	SL021883	Q9NVF9	55224	RFU
X12490_92	Ragulator complex protein LAMTOR3	LTOR3	LAMTOR3	0.195791	3.76966e-05	1	12490-92	3	SL019720	Q9UHA4	8649	RFU
X8002_27	Transmembrane protease serine 5	Spinesin	TMPRSS5	0.195754	3.78266e-05	1	8002-27	3	SL010382	Q9H3S3	80975	RFU
X9234_8	Twisted gastrulation protein homolog 1	TWSG1	TWSG1	0.195679	3.80936e-05	1	9234-8	3	SL009021	Q9GZX9	57045	RFU
X17672_184	Gastric intrinsic factor	Gastric intrinsic factor	CBLIF	0.195679	3.80939e-05	1	17672-184	3	SL006288	P27352	2694	RFU
X23226_42	ATP synthase B chain, mitochondrial	AT5F1	ATP5PB	0.195619	3.83072e-05	1	23226-42	3	SL008062	P24539	515	RFU
X21475_137	Thioredoxin-like protein 1	TXNL1	TXNL1	0.195433	3.89758e-05	1	21475-137	3	SL012990	O43396	9352	RFU
X23528_199	Phytanoyl-CoA hydroxylase-interacting protein-like	PHIPL	PHYHIPL	0.195426	3.90024e-05	1	23528-199	3	SL023400	Q96FC7	84457	RFU
X11355_10	Eukaryotic translation initiation factor 5A-2	IF5A2	EIF5A2	0.195229	3.97229e-05	1	11355-10	3	SL008435	Q9GZV4	56648	RFU
X13543_7	Prostaglandin reductase 1	LTB4DH	PTGR1	0.195206	3.98079e-05	1	13543-7	3	SL005407	Q14914	22949	RFU
X19194_9	D-tyrosyl-tRNA(Tyr) deacylase 1	Histidyl-tRNA synthetase-related	DTD1	0.195053	4.03769e-05	1	19194-9	3	SL015828	Q8TEA8	92675	RFU
X3052_8	Tumor necrosis factor ligand superfamily member 6, soluble form	Fas ligand, soluble	FASLG	0.194987	4.06248e-05	1	3052-8	2	SL000633	P48023	356	RFU
X18817_50	Chromobox protein homolog 1	CBX1	CBX1	0.194911	4.09127e-05	1	18817-50	3	SL013308	P83916	10951	RFU
X23178_95	Histamine N-methyltransferase	HNMT	HNMT	0.194905	4.09339e-05	1	23178-95	3	SL014819	P50135	3176	RFU
X21339_19	Alanine aminotransferase 2	ALAT2	GPT2	0.194881	4.10275e-05	1	21339-19	3	SL020743	Q8TD30	84706	RFU
X21742_43	OTU domain-containing protein 7B	OTU7B	OTUD7B	0.194772	4.14435e-05	1	21742-43	3	SL022655	Q6GQQ9	56957	RFU
X6276_16	Furin	Furin	FURIN	0.194659	4.18792e-05	1	6276-16	3	SL005252	P09958	5045	RFU
X13230_174	Ig gamma-2, Kappa	IgG2, Kappa	IGHG2	0.194643	4.19429e-05	1	13230-174	3	SL019999	P01859	3501	RFU
X13384_110	Fumarate hydratase, mitochondrial	FUMH	FH	0.194548	4.23116e-05	1	13384-110	3	SL008015	P07954	2271	RFU
X9081_39	Zinc transporter 3	ZNT3	SLC30A3	0.194494	4.25256e-05	1	9081-39	3	SL018842	Q99726	7781	RFU
X12001_7	Tight junction protein ZO-1	ZO1	TJP1	0.194135	4.3962e-05	1	12001-7	3	SL006520	Q07157	7082	RFU
X17682_1	Membrane cofactor protein	CD46	CD46	0.194124	4.40037e-05	1	17682-1	3	SL002600	P15529	4179	RFU
X20514_8	BMP and activin membrane-bound inhibitor homolog:Extracellular domain	BAMBI:ECD	BAMBI	0.193724	4.56586e-05	1	20514-8	3	SL025802	Q13145	25805	RFU
X11173_29	Allergin-1	MILR1	MILR1	0.193622	4.6092e-05	1	11173-29	3	SL019119	Q7Z6M3	284021	RFU
X6230_56	Cerberus	CER1	CER1	0.193377	4.71447e-05	1	6230-56	3	SL007062	O95813	9350	RFU
X18864_7	Trypsin-3	TRY3	PRSS3	0.193158	4.81022e-05	1	18864-7	3	SL006480	P35030	5646	RFU
X20956_13	Prefoldin subunit 4	PFD4	PFDN4	0.193112	4.83075e-05	1	20956-13	3	SL022161	Q9NQP4	5203	RFU
X7934_11	Protein NDRG4	NDRG4	NDRG4	0.193016	4.8737e-05	1	7934-11	3	SL018360	Q9ULP0	65009	RFU
X19257_11	Clathrin light chain A	CLCA	CLTA	0.192992	4.88441e-05	1	19257-11	3	SL010965	P09496	1211	RFU
X21526_88	Izumo sperm-egg fusion protein 1	sperm-egg fusion protein 1	IZUMO1	0.192979	4.8902e-05	1	21526-88	3	SL009242	Q8IYV9	284359	RFU
X5486_73	Intercellular adhesion molecule 2	sICAM-2	ICAM2	0.192693	5.02018e-05	1	5486-73	3	SL003177	P13598	3384	RFU
X2960_66	Properdin	Properdin	CFP	0.19245	5.13345e-05	1	2960-66	2	SL003192	P27918	5199	RFU
X6391_52	Leukocyte immunoglobulin-like receptor subfamily A member 3	LIRA3	LILRA3	0.192433	5.1411e-05	1	6391-52	3	SL012696	Q8N6C8	11026	RFU
X9388_18	Methylmalonyl-CoA epimerase, mitochondrial	MCEE	MCEE	0.192416	5.14928e-05	1	9388-18	3	SL017468	Q96PE7	84693	RFU
X8006_12	DnaJ homolog subfamily B member 12	DJB12	DNAJB12	0.192346	5.18241e-05	1	8006-12	3	SL018358	Q9NXW2	54788	RFU
X19243_2	Prefoldin subunit 2	PFD2	PFDN2	0.192302	5.20337e-05	1	19243-2	3	SL011692	Q9UHV9	5202	RFU
X12856_14	Transmembrane protein 237	TM237	TMEM237	0.192293	5.20776e-05	1	12856-14	3	SL019959	Q96Q45	65062	RFU
X5532_53	Fibroblast growth factor receptor 1	bFGF-R	FGFR1	0.192147	5.2776e-05	1	5532-53	3	SL003060	P11362	2260	RFU
X18407_36	ADP-ribosylation factor-like protein 2-binding protein	AR2BP	ARL2BP	0.192095	5.30303e-05	1	18407-36	3	SL021355	Q9Y2Y0	23568	RFU
X21183_1	Dual specificity protein phosphatase 10	DUS10	DUSP10	0.192079	5.3106e-05	1	21183-1	3	SL022018	Q9Y6W6	11221	RFU
X4707_50	14-3-3 protein eta	14-3-3 eta	YWHAH	0.192024	5.3375e-05	1	4707-50	2	SL005796	Q04917	7533	RFU
X4967_1	Complement component 1 Q subcomponent-binding protein, mitochondrial	C1QBP	C1QBP	0.191939	5.37925e-05	1	4967-1	1	SL008177	Q07021	708	RFU
X9196_8	Galectin-7	Galectin-7	LGALS7	0.19169	5.50259e-05	1	9196-8	3	SL005166	P47929	3963	RFU
X14115_34	Adrenomedullin	Adrenomedullin	ADM	0.191577	5.55996e-05	1	14115-34	3	SL002782	P35318	133	RFU
X5762_35	Sperm-associated antigen 11B	Sperm-associated antigen 11	SPAG11B	0.191468	5.61517e-05	1	5762-35	3	SL009230	Q08648	10407	RFU
X5493_17	Serine/threonine-protein kinase WNK3	WNK3	WNK3	0.191443	5.62829e-05	1	5493-17	3	SL010524	Q9BYP7	65267	RFU
X12621_55	Serine/threonine-protein phosphatase 2A 65 kDa regulatory subunit A alpha isoform	PP2AAA	PPP2R1A	0.191372	5.66465e-05	1	12621-55	3	SL008081	P30153	5518	RFU
X14023_84	Bone sialoprotein 2	BSP	IBSP	0.191339	5.68184e-05	1	14023-84	3	SL004660	P21815	3381	RFU
X7943_16	CUB and zona pellucida-like domain-containing protein 1	CUZD1	CUZD1	0.191224	5.74172e-05	1	7943-16	3	SL018361	Q86UP6	50624	RFU
X10761_5	Transmembrane emp24 domain-containing protein 2	TMED2	TMED2	0.190926	5.89915e-05	1	10761-5	3	SL006541	Q15363	10959	RFU
X20067_26	Factor seven-activating protease	FSAP	HABP2	0.190782	5.97694e-05	1	20067-26	3	SL004728	Q14520	3026	RFU
X5654_70	Protein disulfide-isomerase TMX3	TMX3	TMX3	0.190604	6.07474e-05	1	5654-70	3	SL017091	Q96JJ7	54495	RFU
X21523_71	Integrin-linked kinase-associated serine/threonine phosphatase 2C	ILKAP	ILKAP	0.190575	6.0904e-05	1	21523-71	3	SL022506	Q9H0C8	80895	RFU
X12945_33	Ras-related protein Rab-18	RAB18	RAB18	0.190449	6.16042e-05	1	12945-33	3	SL013869	Q9NP72	22931	RFU
X23392_41	Pleckstrin homology domain-containing family A member 3	PKHA3	PLEKHA3	0.190256	6.26953e-05	1	23392-41	3	SL020275	Q9HB20	65977	RFU
X12524_18	Diamine acetyltransferase 2	SAT2	SAT2	0.190241	6.27767e-05	1	12524-18	3	SL019774	Q96F10	112483	RFU
X3232_28	Tartrate-resistant acid phosphatase type 5	TrATPase	ACP5	0.190184	6.3104e-05	1	3232-28	2	SL004118	P13686	54	RFU
X9118_7	PH and SEC7 domain-containing protein 2	PSD2	PSD2	0.19018	6.31244e-05	1	9118-7	3	SL018816	Q9BQI7	84249	RFU
X19130_81	Serpin B8	SPB8	SERPINB8	0.190137	6.3371e-05	1	19130-81	3	SL013044	P50452	5271	RFU
X20558_4	Ephrin type-A receptor 8	EPHA8	EPHA8	0.19001	6.41061e-05	1	20558-4	3	SL013763	P29322	2046	RFU
X9207_60	Quinone oxidoreductase-like protein 1	QORL1	CRYZL1	0.189792	6.53837e-05	1	9207-60	3	SL018887	O95825	9946	RFU
X5879_51	Dynactin subunit 2	Dynactin subunit 2	DCTN2	0.189636	6.63066e-05	1	5879-51	3	SL009207	Q13561	10540	RFU
X23359_25	Pre-mRNA-splicing regulator WTAP	FL2D	WTAP	0.189629	6.63485e-05	1	23359-25	3	SL023708	Q15007	9589	RFU
X11514_196	CD59 glycoprotein	CD59	CD59	0.189498	6.71388e-05	1	11514-196	3	SL004557	P13987	966	RFU
X12619_14	Protein phosphatase 1A	Protein phophatase 2Ca	PPM1A	0.189457	6.7392e-05	1	12619-14	3	SL004719	P35813	5494	RFU
X7148_42	Protein FAM173A	F173A	ANTKMT	0.189414	6.76483e-05	1	7148-42	3	SL018110	Q9BQD7	65990	RFU
X6252_62	Secretoglobin family 3A member 1	Secretoglobin family 3A member 1	SCGB3A1	0.189211	6.8903e-05	1	6252-62	3	SL006092	Q96QR1	92304	RFU
X19635_69	Fibroleukin	FGL2	FGL2	0.188923	7.07085e-05	1	19635-69	3	SL008693	Q14314	10875	RFU
X2967_8	Vascular cell adhesion protein 1	VCAM-1	VCAM1	0.188879	7.09924e-05	1	2967-8	1	SL001720	P19320	7412	RFU
X15480_2	Vascular non-inflammatory molecule 2	VNN2	VNN2	0.188829	7.13134e-05	1	15480-2	3	SL018020	O95498	8875	RFU
X3836_51	Ubiquitin-fold modifier 1	UFM1	UFM1	0.188778	7.16397e-05	1	3836-51	2	SL010528	P61960	51569	RFU
X4500_50	Stem cell growth factor-alpha	SCGF-alpha	CLEC11A	0.188708	7.20887e-05	1	4500-50	2	SL004363	Q9Y240	6320	RFU
X12509_115	COMM domain-containing protein 1	COMD1	COMMD1	0.188693	7.21889e-05	1	12509-115	3	SL019736	Q8N668	150684	RFU
X12635_9	tRNA (cytosine(38)-C(5))-methyltransferase	TRDMT	TRDMT1	0.188613	7.27067e-05	1	12635-9	3	SL019822	O14717	1787	RFU
X5250_53	Inosine-5'-monophosphate dehydrogenase 2	IMDH2	IMPDH2	0.188461	7.37113e-05	1	5250-53	3	SL010928	P12268	3615	RFU
X6375_75	Xyloside xylosyltransferase 1	XXLT1	XXYLT1	0.188422	7.3968e-05	1	6375-75	3	SL017428	Q8NBI6	152002	RFU
X2617_56	Receptor tyrosine-protein kinase erbB-3	ERBB3	ERBB3	0.188332	7.45685e-05	1	2617-56	35	SL002519	P21860	2065	RFU
X8039_41	Protein FAM177A1	F177A	FAM177A1	0.188311	7.47069e-05	1	8039-41	3	SL018368	Q8N128	283635	RFU
X13924_13	Myocardial zonula adherens protein	MYZAP	MYZAP	0.188245	7.5153e-05	1	13924-13	3	SL018834	P0CAP1	100820829	RFU
X19290_5	Hypoxanthine-guanine phosphoribosyltransferase	HPRT	HPRT1	0.188147	7.58162e-05	1	19290-5	3	SL008856	P00492	3251	RFU
X19176_27	Protein FAM49B	FA49B	CYRIB	0.187948	7.71808e-05	1	19176-27	3	SL011300	Q9NUQ9	51571	RFU
X5108_72	Neurogenic locus notch homolog protein 3	Notch-3	NOTCH3	0.187913	7.74223e-05	1	5108-72	3	SL005209	Q9UM47	4854	RFU
X3799_11	Carbonic anhydrase 3	Carbonic anhydrase III	CA3	0.187856	7.78176e-05	1	3799-11	2	SL004867	P07451	761	RFU
X9581_4	Pre-mRNA-processing factor 6:region 2	PRP6:region 2	PRPF6	0.187849	7.78669e-05	1	9581-4	3	SL025964	O94906	24148	RFU
X8989_40	Signal peptide, CUB and EGF-like domain-containing protein 1	SCUB1	SCUBE1	0.187731	7.86885e-05	1	8989-40	3	SL007523	Q8IWY4	80274	RFU
X2358_19	Vascular endothelial growth factor receptor 3	VEGF sR3	FLT4	0.187381	8.11887e-05	1	2358-19	2	SL003322	P35916	2324	RFU
X25280_2	LIM domain-containing protein 1	LIMD1	LIMD1	0.187311	8.16978e-05	1	25280-2	3	SL023160	Q9UGP4	8994	RFU
X6232_54	T-lymphocyte activation antigen CD86	B7-2	CD86	0.187137	8.29795e-05	1	6232-54	3	SL004131	P42081	942	RFU
X20517_1	Desmoglein-2	Desmoglein-2	DSG2	0.187048	8.36366e-05	1	20517-1	3	SL004857	Q14126	1829	RFU
X2743_5	Sonic hedgehog protein	Sonic Hedgehog	SHH	0.187025	8.38078e-05	1	2743-5	2	SL005220	Q15465	6469	RFU
X21754_5	Ubiquitin thioesterase ZRANB1	ZRAN1	ZRANB1	0.18691	8.46718e-05	1	21754-5	3	SL022678	Q9UGI0	54764	RFU
X10608_9	Histatin-1	HIS1	HTN1	0.186872	8.49599e-05	1	10608-9	3	SL012418	P15515	3346	RFU
X23409_83	Synapse-associated protein 1	SYAP1	SYAP1	0.1868	8.55073e-05	1	23409-83	3	SL017406	Q96A49	94056	RFU
X14102_6	Granulysin	Granulysin	GNLY	0.186754	8.58611e-05	1	14102-6	3	SL000678	P22749	10578	RFU
X15436_40	Receptor activity-modifying protein 1	RAMP1	RAMP1	0.186749	8.58963e-05	1	15436-40	3	SL014638	O60894	10267	RFU
X17791_25	Hippocalcin-like protein 1	HPCL1	HPCAL1	0.186732	8.60243e-05	1	17791-25	3	SL011188	P37235	3241	RFU
X21437_77	Methylated-DNA--protein-cysteine methyltransferase	MGMT	MGMT	0.186417	8.84688e-05	1	21437-77	3	SL013745	P16455	4255	RFU
X9340_17	Peptidyl-prolyl cis-trans isomerase FKBP14	FKB14	FKBP14	0.186293	8.94486e-05	1	9340-17	3	SL017408	Q9NWM8	55033	RFU
X18824_7	Eukaryotic initiation factor 4A-II	IF4A2	EIF4A2	0.18615	9.05935e-05	1	18824-7	3	SL021460	Q14240	1974	RFU
X17812_2	Protein tyrosine phosphatase type IVA 1	TP4A1	PTP4A1	0.185947	9.22345e-05	1	17812-2	3	SL015125	Q93096	7803	RFU
X2844_53	Tyrosine-protein kinase receptor Tie-1, soluble	sTie-1	TIE1	0.185748	9.38801e-05	1	2844-53	2	SL003199	P35590	7075	RFU
X4549_78	Alpha-(1,3)-fucosyltransferase 5	FUT5	FUT5	0.18572	9.41124e-05	1	4549-78	2	SL014008	Q11128	2527	RFU
X3195_50	Granulysin	Granulysin	GNLY	0.185709	9.42013e-05	1	3195-50	2	SL000678	P22749	10578	RFU
X4996_66	Histidine-rich glycoprotein	HRG	HRG	0.185669	9.4534e-05	1	4996-66	1	SL006448	P04196	3273	RFU
X25089_21	Transcription intermediary factor 1-beta	KRIP-1	TRIM28	0.185629	9.48701e-05	1	25089-21	3	SL004941	Q13263	10155	RFU
X9294_45	Microfibrillar-associated protein 2	MFAP2	MFAP2	0.18561	9.50329e-05	1	9294-45	3	SL012443	P55001	4237	RFU
X12923_51	Keratin, type I cytoskeletal 17	Keratin 17	KRT17	0.185558	9.54639e-05	1	12923-51	3	SL005401	Q04695	3872	RFU
X16035_8	Vascular endothelial growth factor receptor 3	VEGF sR3	FLT4	0.185396	9.68459e-05	1	16035-8	3	SL003322	P35916	2324	RFU
X21340_38	Hepatic leukemia factor	HLF	HLF	0.185392	9.68803e-05	1	21340-38	3	SL015570	Q16534	3131	RFU
X19623_26	40S ribosomal protein SA	40S ribosomal protein SA	RPSA	0.185343	9.72955e-05	1	19623-26	3	SL004605	P08865	3921	RFU
X22576_1	CD209 antigen	DC-SIGN	CD209	0.185222	9.83428e-05	1	22576-1	3	SL005157	Q9NNX6	30835	RFU
X3284_75	Biglycan	BGN	BGN	0.185184	9.8675e-05	1	3284-75	1	SL007804	P21810	633	RFU
X24647_3	C->U-editing enzyme APOBEC-2	ABEC2	APOBEC2	0.185086	9.95287e-05	1	24647-3	3	SL023503	Q9Y235	10930	RFU
X2864_2	Dual specificity mitogen-activated protein kinase kinase 1	MEK1	MAP2K1	0.184832	0.000101781	0	2864-2	3	SL003793	Q02750	5604	RFU
X16810_3	Rab GDP dissociation inhibitor alpha	RhoGDI	GDI1	0.184788	0.00010218	0	16810-3	3	SL002794	P31150	2664	RFU
X21133_33	Cx9C motif-containing protein 4	CMC4	CMC4	0.184659	0.000103344	0	21133-33	3	SL021986	P56277	100272147	RFU
X10086_39	Cystathionine beta-synthase	CBS	CBS	0.184556	0.000104286	0	10086-39	3	SL018882	P35520	102724560	RFU
X5352_11	Tumor necrosis factor receptor superfamily member 14	HVEM	TNFRSF14	0.184551	0.000104335	0	5352-11	3	SL004145	Q92956	8764	RFU
X22485_1	BTB/POZ domain-containing protein KCTD7	KCTD7	KCTD7	0.184497	0.000104828	0	22485-1	3	SL022883	Q96MP8	154881	RFU
X22483_109	Keratin, type II cytoskeletal 71	K2C71	KRT71	0.184492	0.000104878	0	22483-109	3	SL022806	Q3SY84	112802	RFU
X2966_65	Stem cell growth factor-beta	SCGF-beta	CLEC11A	0.184417	0.00010557	0	2966-65	2	SL004362	Q9Y240	6320	RFU
X9851_9	Fatty acid-binding protein, adipocyte	FABPA	FABP4	0.184404	0.000105691	0	9851-9	3	SL005086	P15090	2167	RFU
X21429_50	Thimet oligopeptidase	THOP1	THOP1	0.184399	0.000105734	0	21429-50	3	SL010385	P52888	7064	RFU
X10756_34	Urocortin-3	UCN3	UCN3	0.184314	0.000106535	0	10756-34	3	SL012761	Q969E3	114131	RFU
X4160_49	72 kDa type IV collagenase	MMP-2	MMP2	0.184266	0.000106978	0	4160-49	1	SL000124	P08253	4313	RFU
X3600_2	Chitotriosidase-1	Chitotriosidase-1	CHIT1	0.184158	0.000108002	0	3600-2	3	SL006029	Q13231	1118	RFU
X14128_121	Interferon alpha-10	IFN10	IFNA10	0.184005	0.000109459	0	14128-121	3	SL017106	P01566	3446	RFU
X22981_3	Hippocalcin-like protein 1	HPCL1	HPCAL1	0.183965	0.00010984	0	22981-3	3	SL011188	P37235	3241	RFU
X13479_8	Protein FAM171A2	F1712	FAM171A2	0.183926	0.00011022	0	13479-8	3	SL020149	A8MVW0	284069	RFU
X11208_15	N-acetylglucosamine-1-phosphodiester alpha-N-acetylglucosaminidase	NAGPA	NAGPA	0.183715	0.00011228	0	11208-15	3	SL019369	Q9UK23	51172	RFU
X12396_19	3-hydroxyisobutyryl-CoA hydrolase, mitochondrial	HIBCH	HIBCH	0.18364	0.000113021	0	12396-19	3	SL006368	Q6NVY1	26275	RFU
X12786_61	Glycerophosphocholine phosphodiesterase GPCPD1	GDE5	GPCPD1	0.183443	0.00011498	0	12786-61	3	SL015257	Q9NPB8	56261	RFU
X16324_38	Toll-like receptor 1:Extracellular domain	TLR1:ECD	TLR1	0.183414	0.000115272	0	16324-38	3	SL026004	Q15399	7096	RFU
X21008_113	Protein mago nashi homolog	MGN	MAGOH	0.183201	0.000117438	0	21008-113	3	SL022098	P61326	4116	RFU
X19329_31	Homeodomain-interacting protein kinase 3	HIPK3	HIPK3	0.183139	0.000118082	0	19329-31	3	SL010523	Q9H422	10114	RFU
X21739_7	Bifunctional UDP-N-acetylglucosamine 2-epimerase/N-acetylmannosamine kinase	GLCNE	GNE	0.183086	0.00011863	0	21739-7	3	SL022692	Q9Y223	10020	RFU
X13499_30	Coagulation Factor VIII	Coagulation Factor VIII	F8	0.183069	0.000118801	0	13499-30	3	SL000359	P00451	2157	RFU
X13491_40	Retinal rod rhodopsin-sensitive cGMP 3',5'-cyclic phosphodiesterase subunit delta	PDE6D	PDE6D	0.183034	0.000119161	0	13491-40	3	SL020117	O43924	5147	RFU
X11207_3	Macrophage scavenger receptor types I and II:Cytoplasmic domain	Macrophage scavenger receptor:CD	MSR1	0.182977	0.000119758	0	11207-3	3	SL025927	P21757	4481	RFU
X8804_39	Collagen alpha-1(XX) chain	COKA1	COL20A1	0.182862	0.000120969	0	8804-39	3	SL012855	Q9P218	57642	RFU
X12815_9	Isoleucine--tRNA ligase, cytoplasmic	SYIC	IARS1	0.182824	0.000121371	0	12815-9	3	SL008104	P41252	3376	RFU
X13605_16	Annexin A10	ANX10	ANXA10	0.182795	0.000121671	0	13605-16	3	SL015314	Q9UJ72	11199	RFU
X17347_80	Axin interactor, dorsalization-associated protein	CA080	AIDA	0.182793	0.000121698	0	17347-80	3	SL011281	Q96BJ3	64853	RFU
X20165_4	Dihydropyrimidinase	DPYS	DPYS	0.182761	0.000122034	0	20165-4	3	SL008681	Q14117	1807	RFU
X12634_79	Breast cancer anti-estrogen resistance protein 3:Guanine Nucleotide Exchange Factor Domain	BCAR3:Ras-GEF	BCAR3	0.182568	0.0001241	0	12634-79	3	SL025804	O75815	8412	RFU
X25472_12	Brain-enriched guanylate kinase-associated protein	BEGIN	BEGAIN	0.18255	0.000124304	0	25472-12	3	SL023774	Q9BUH8	57596	RFU
X6172_7	PolyUbiquitin K63-linked	PolyUbiquitin K63	UBC	0.18238	0.000126155	0	6172-7	4	SL017290	P0CG48	7316	RFU
X19280_29	Ubiquitin-conjugating enzyme E2 D3	UB2D3	UBE2D3	0.182254	0.000127545	0	19280-29	3	SL021214	P61077	7323	RFU
X18235_16	Glycerol-3-phosphate phosphatase	PGP	PGP	0.182195	0.000128201	0	18235-16	3	SL020904	A6NDG6	283871	RFU
X2981_9	Endothelial cell-selective adhesion molecule	ESAM	ESAM	0.182032	0.000130028	0	2981-9	3	SL005160	Q96AP7	90952	RFU
X10464_6	Anthrax toxin receptor 1	ANTR1	ANTXR1	0.182026	0.000130087	0	10464-6	3	SL008696	Q9H6X2	84168	RFU
X21389_32	Serine/threonine-protein kinase 3	STK3	STK3	0.181796	0.000132714	0	21389-32	3	SL007396	Q13188	6788	RFU
X11247_20	N-acetylglutamate synthase, mitochondrial	NAGS	NAGS	0.181754	0.000133193	0	11247-20	3	SL019366	Q8N159	162417	RFU
X6077_63	Adenosine deaminase CECR1	CECR1	ADA2	0.181557	0.000135496	0	6077-63	3	SL013510	Q9NZK5	51816	RFU
X22587_37	Ephrin type-A receptor 6	EPHA6	EPHA6	0.181541	0.000135673	0	22587-37	3	SL022633	Q9UF33	285220	RFU
X17355_56	Synaptotagmin-4	SYT4	SYT4	0.181488	0.000136301	0	17355-56	3	SL019674	Q9H2B2	6860	RFU
X24971_2	Phosphatidylinositide phosphatase SAC2	SAC2	INPP5F	0.181467	0.000136552	0	24971-2	3	SL011316	Q9Y2H2	22876	RFU
X12340_17	Alanine--tRNA ligase, cytoplasmic	SYAC	AARS1	0.181427	0.000137027	0	12340-17	3	SL011196	P49588	16	RFU
X6414_8	Out at first protein homolog	OAF	OAF	0.181362	0.000137801	0	6414-8	3	SL008961	Q86UD1	220323	RFU
X21853_3	CLEC-1	CLC1A	CLEC1A	0.181295	0.000138593	0	21853-3	3	SL013468	Q8NC01	51267	RFU
X8382_47	MAP kinase-activated protein kinase 5	MAPK5	MAPKAPK5	0.181292	0.000138638	0	8382-47	3	SL010504	Q8IW41	8550	RFU
X12742_160	Transmembrane protein 8B	TMM8B	TMEM8B	0.18121	0.00013962	0	12742-160	3	SL019870	A6NDV4	51754	RFU
X8358_30	Thioredoxin-dependent peroxide reductase, mitochondrial	Peroxiredoxin-3	PRDX3	0.181196	0.000139789	0	8358-30	3	SL005000	P30048	10935	RFU
X7955_195	Inter-alpha-trypsin inhibitor heavy chain H1	ITI heavy chain H1	ITIH1	0.181156	0.000140267	0	7955-195	3	SL004710	P19827	3697	RFU
X14670_1	Ski-like protein	SKIL	SKIL	0.181108	0.00014086	0	14670-1	3	SL020187	P12757	6498	RFU
X7628_40	Cysteine-rich with EGF-like domain protein 1	CREL1	CRELD1	0.18105	0.000141557	0	7628-40	3	SL012774	Q96HD1	78987	RFU
X9305_89	Interferon gamma receptor 2:Extracellular domain	INGR2:ECD	IFNGR2	0.181007	0.00014209	0	9305-89	3	SL025891	P38484	3460	RFU
X6227_1	Kallikrein-10	kallikrein 10	KLK10	0.18096	0.000142666	0	6227-1	3	SL003923	O43240	5655	RFU
X23664_17	Rhotekin	RTKN	RTKN	0.180892	0.000143503	0	23664-17	3	SL023395	Q9BST9	6242	RFU
X9826_135	Bis(5'-adenosyl)-triphosphatase	Fragile histidine triad protein	FHIT	0.180884	0.000143605	0	9826-135	3	SL002513	P49789	2272	RFU
X16320_139	CD320 antigen	CD320	CD320	0.180717	0.000145683	0	16320-139	3	SL009127	Q9NPF0	51293	RFU
X17156_72	Serine/threonine-protein kinase DCLK1	DCAK1	DCLK1	0.180671	0.000146272	0	17156-72	3	SL006399	O15075	9201	RFU
X9853_3	Interferon-induced protein with tetratricopeptide repeats 2	IFIT2	IFIT2	0.180659	0.000146419	0	9853-3	3	SL019153	P09913	3433	RFU
X3077_66	Coagulation factor Xa	Coagulation Factor Xa	F10	0.180614	0.000146988	0	3077-66	2	SL003324	P00742	2159	RFU
X7947_19	AP-4 complex accessory subunit tepsin	AP4AT	TEPSIN	0.180581	0.000147412	0	7947-19	3	SL018328	Q96N21	146705	RFU
X17787_1	Enoyl-CoA hydratase, mitochondrial	Enoyl-CoA hydratase	ECHS1	0.180534	0.000148	0	17787-1	3	SL005677	P30084	1892	RFU
X7139_14	SLIT and NTRK-like protein 4	SLIK4	SLITRK4	0.180434	0.000149286	0	7139-14	3	SL018085	Q8IW52	139065	RFU
X10480_33	CD59 glycoprotein	CD59	CD59	0.180317	0.000150789	0	10480-33	3	SL004557	P13987	966	RFU
X9172_69	Neutrophil collagenase	MMP-8	MMP8	0.180052	0.000154275	0	9172-69	3	SL000526	P22894	4317	RFU
X22063_20	Calpain small subunit 2	CPNS2	CAPNS2	0.179954	0.000155574	0	22063-20	3	SL021761	Q96L46	84290	RFU
X9219_70	Neudesin	NENF	NENF	0.179939	0.00015578	0	9219-70	3	SL008376	Q9UMX5	29937	RFU
X11476_43	Vacuolar protein sorting-associated protein 4A	VPS4A	VPS4A	0.179931	0.00015588	0	11476-43	3	SL009023	Q9UN37	27183	RFU
X7997_118	Double C2-like domain-containing protein beta	DOC2B	DOC2B	0.179591	0.000160488	0	7997-118	3	SL018346	Q14184	8447	RFU
X9579_59	Transmembrane gamma-carboxyglutamic acid protein 4	TMG4	PRRG4	0.179475	0.000162097	0	9579-59	3	SL018689	Q9BZD6	79056	RFU
X14114_18	PILR alpha-associated neural protein	PIANP	PIANP	0.179449	0.000162457	0	14114-18	3	SL019019	Q8IYJ0	196500	RFU
X16754_40	Peripheral plasma membrane protein CASK	CSKP	CASK	0.179448	0.000162465	0	16754-40	3	SL019118	O14936	8573	RFU
X8889_5	Cell cycle progression protein 1	CCPG1	CCPG1	0.179353	0.0001638	0	8889-5	3	SL015334	Q9ULG6	9236	RFU
X8067_21	Potassium voltage-gated channel subfamily E member 3	KCNE3	KCNE3	0.179322	0.000164231	0	8067-21	3	SL008371	Q9Y6H6	10008	RFU
X22013_6	Ras association domain-containing protein 2	RASF2	RASSF2	0.179285	0.000164753	0	22013-6	3	SL014823	P50749	9770	RFU
X19139_3	Heat shock factor 2-binding protein	HSF2B	HSF2BP	0.179263	0.000165067	0	19139-3	3	SL018905	O75031	11077	RFU
X13669_6	Fibroblast growth factor receptor 3:Extracellular domain	FGFR-3:ECD	FGFR3	0.179111	0.000167219	0	13669-6	3	SL025861	P22607	2261	RFU
X12623_84	Protein Jumonji	JARD2	JARID2	0.179061	0.000167934	0	12623-84	3	SL019793	Q92833	3720	RFU
X4903_72	Calcineurin	Calcineurin	PPP3CA|PPP3R1	0.179012	0.000168648	0	4903-72	1	SL003657	Q08209|P63098	5530|5534	RFU
X22585_5	Frizzled-4	FZD4	FZD4	0.17892	0.00016998	0	22585-5	3	SL008930	Q9ULV1	8322	RFU
X22805_18	THAP domain-containing protein 11	THA11	THAP11	0.178908	0.000170149	0	22805-18	3	SL022774	Q96EK4	57215	RFU
X20928_39	Transcription elongation factor A protein-like 7	TCAL7	TCEAL7	0.178652	0.000173905	0	20928-39	3	SL022251	Q9BRU2	56849	RFU
X24674_22	Egl nine homolog 2	EGLN2	EGLN2	0.178646	0.000173991	0	24674-22	3	SL010913	Q96KS0	112398	RFU
X3317_33	Serine protease HTRA2, mitochondrial	HTRA2	HTRA2	0.178646	0.000173993	0	3317-33	1	SL004860	O43464	27429	RFU
X9525_1	Inactive tyrosine-protein kinase 7	PTK7	PTK7	0.178599	0.000174696	0	9525-1	3	SL013388	Q13308	5754	RFU
X23405_33	HORMA domain-containing protein 2	HORM2	HORMAD2	0.178574	0.000175067	0	23405-33	3	SL023418	Q8N7B1	150280	RFU
X13969_24	Importin subunit alpha-7	IMA7	KPNA6	0.178424	0.000177313	0	13969-24	3	SL020292	O60684	23633	RFU
X7952_2	Vesicle transport through interaction with t-SNAREs homolog 1A	VTI1A	VTI1A	0.178373	0.000178091	0	7952-2	3	SL018311	Q96AJ9	143187	RFU
X5624_66	Folate receptor gamma	FOLR3	FOLR3	0.178284	0.000179441	0	5624-66	3	SL012435	P41439	2352	RFU
X17393_13	Short-chain specific acyl-CoA dehydrogenase, mitochondrial	SCAD	ACADS	0.178273	0.00017961	0	17393-13	3	SL005672	P16219	35	RFU
X21536_65	Complexin-3	CPLX3	CPLX3	0.178209	0.000180592	0	21536-65	3	SL022498	Q8WVH0	594855	RFU
X4474_19	Ubiquitin	Ubiquitin	RPS27A	0.178131	0.000181789	0	4474-19	2	SL004070	P62979	6233	RFU
X14134_49	Amphoterin-induced protein 2	AMGO2	AMIGO2	0.178093	0.000182375	0	14134-49	3	SL015046	Q86SJ2	347902	RFU
X18310_26	Selenoprotein W	SELW	SELENOW	0.178089	0.000182441	0	18310-26	3	SL014876	P63302	6415	RFU
X10576_7	Plexin domain-containing protein 2:Extracellular domain	PXDC2:ECD	PLXDC2	0.178063	0.000182852	0	10576-7	3	SL025965	Q6UX71	84898	RFU
X6236_51	Collagen triple helix repeat-containing protein 1	CTHR1	CTHRC1	0.178033	0.000183308	0	6236-51	3	SL009396	Q96CG8	115908	RFU
X5242_37	Dual specificity mitogen-activated protein kinase kinase 4	MP2K4	MAP2K4	0.177851	0.000186175	0	5242-37	3	SL007237	P45985	6416	RFU
X12423_38	APOBEC1 complementation factor	A1CF	A1CF	0.177594	0.000190281	0	12423-38	3	SL019697	Q9NQ94	29974	RFU
X10974_20	Serine protease inhibitor Kazal-type 7	ISK7	SPINK7	0.177465	0.000192368	0	10974-20	3	SL012454	P58062	84651	RFU
X9526_3	Colipase-like protein 1	COLL1	CLPSL1	0.177366	0.000193984	0	9526-3	3	SL019000	A2RUU4	340204	RFU
X19374_72	Protein p13 MTCP-1	MTCP1	MTCP1	0.177314	0.000194838	0	19374-72	3	SL019344	P56278	4515	RFU
X13098_93	Vascular endothelial growth factor D	VEGF-D	VEGFD	0.177102	0.000198373	0	13098-93	3	SL003320	O43915	2277	RFU
X13240_170	SH3 and multiple ankyrin repeat domains protein 1	SHAN1	SHANK1	0.177063	0.000199028	0	13240-170	3	SL019993	Q9Y566	50944	RFU
X16613_3	Cadherin-17	CAD17	CDH17	0.177054	0.000199176	0	16613-3	3	SL008898	Q12864	1015	RFU
X18842_24	Ubiquitin-conjugating enzyme E2 D2	UB2D2	UBE2D2	0.176978	0.00020046	0	18842-24	3	SL014870	P62837	7322	RFU
X11536_9	Histone H2A deubiquitinase MYSM1	MYSM1	MYSM1	0.176471	0.000209221	0	11536-9	3	SL019540	Q5VVJ2	114803	RFU
X10767_52	G-protein coupled receptor 64	GPR64	ADGRG2	0.176465	0.000209318	0	10767-52	3	SL018836	Q8IZP9	10149	RFU
X3508_78	C-C motif chemokine 22	MDC	CCL22	0.176372	0.000210975	0	3508-78	3	SL003187	O00626	6367	RFU
X20585_5	CMRF35-like molecule 9	CLM9	CD300LG	0.176261	0.000212945	0	20585-5	3	SL017494	Q6UXG3	146894	RFU
X18231_147	Prion-like protein doppel	PRND	PRND	0.176108	0.000215707	0	18231-147	3	SL009416	Q9UKY0	23627	RFU
X9176_3	Mucin-1:region 2	MUC1:region 2	MUC1	0.175963	0.000218357	0	9176-3	3	SL025934	P15941	4582	RFU
X4568_17	SLIT and NTRK-like protein 5	SLIK5	SLITRK5	0.175949	0.000218612	0	4568-17	2	SL014070	O94991	26050	RFU
X9171_11	Cysteine and glycine-rich protein 3	CSRP3	CSRP3	0.175917	0.000219204	0	9171-11	3	SL016969	P50461	8048	RFU
X13730_18	Dipeptidyl peptidase 1	CATC	CTSC	0.175849	0.000220459	0	13730-18	3	SL007280	P53634	1075	RFU
X22113_2	Ubiquinone biosynthesis monooxygenase COQ6, mitochondrial	COQ6	COQ6	0.175846	0.000220512	0	22113-2	3	SL022828	Q9Y2Z9	51004	RFU
X3004_67	Programmed cell death 1 ligand 2	PD-L2	PDCD1LG2	0.175817	0.000221056	0	3004-67	2	SL004862	Q9BQ51	80380	RFU
X6321_65	Protocadherin gamma-A10	PCDGA	PCDHGA10	0.175801	0.000221346	0	6321-65	3	SL017402	Q9Y5H3	56106	RFU
X7939_1	Putative uncharacterized protein PQLC2L	CC055	SLC66A1L	0.1758	0.000221375	0	7939-1	3	SL018334	A1A4F0	152078	RFU
X18280_29	Putative D-tyrosyl-tRNA(Tyr) deacylase 2	DTD2	DTD2	0.175587	0.000225362	0	18280-29	3	SL020956	Q96FN9	112487	RFU
X11241_8	Argininosuccinate lyase	ARLY	ASL	0.175468	0.000227621	0	11241-8	3	SL011173	P04424	435	RFU
X8097_77	Lipase member N	LIPN	LIPN	0.175429	0.000228354	0	8097-77	3	SL018395	Q5VXI9	643418	RFU
X11361_73	Thymidine phosphorylase	TP	TYMP	0.175419	0.00022855	0	11361-73	3	SL000155	P19971	1890	RFU
X5201_50	High affinity cGMP-specific 3',5'-cyclic phosphodiesterase 9A	PDE9A	PDE9A	0.175216	0.000232478	0	5201-50	4	SL016554	O76083	5152	RFU
X23321_42	Coiled-coil domain-containing protein 95	CCD95	INO80E	0.175106	0.000234622	0	23321-42	3	SL011265	Q8NBZ0	283899	RFU
X2630_12	Interleukin-1 Receptor accessory protein	IL-1 R AcP	IL1RAP	0.17507	0.000235336	0	2630-12	2	SL004588	Q9NPH3	3556	RFU
X14042_11	Secreted frizzled-related protein 1	SARP-2	SFRP1	0.175067	0.00023539	0	14042-11	3	SL003770	Q8N474	6422	RFU
X18295_102	Glyoxylate reductase/hydroxypyruvate reductase	GRHPR	GRHPR	0.175013	0.000236455	0	18295-102	3	SL008323	Q9UBQ7	9380	RFU
X18332_17	Complexin-1	CPLX1	CPLX1	0.174982	0.000237074	0	18332-17	3	SL020907	O14810	10815	RFU
X5725_1	Osteomodulin	OMD	OMD	0.174928	0.00023814	0	5725-1	3	SL008574	Q99983	4958	RFU
X24293_39	Nonspecific lipid-transfer protein:isoform 6	NLTP:isoform 6	SCP2	0.174814	0.000240422	0	24293-39	3	SL025946	P22307	6342	RFU
X11387_3	Cyclic AMP-dependent transcription factor ATF-6 beta	ATF6B	ATF6B	0.174798	0.000240747	0	11387-3	3	SL019420	Q99941	1388	RFU
X24915_123	Calpain-13	CAN13	CAPN13	0.174747	0.000241767	0	24915-123	3	SL023617	Q6MZZ7	92291	RFU
X16890_37	ADAMTS-like protein 1	ATL1	ADAMTSL1	0.174707	0.000242574	0	16890-37	3	SL012697	Q8N6G6	92949	RFU
X14048_7	Interleukin-1 Receptor accessory protein	IL-1 R AcP	IL1RAP	0.174508	0.00024663	0	14048-7	3	SL004588	Q9NPH3	3556	RFU
X18819_21	Peptidyl-prolyl cis-trans isomerase C	PPIC	PPIC	0.174439	0.000248052	0	18819-21	3	SL008612	P45877	5480	RFU
X5351_52	Heterogeneous nuclear ribonucleoproteins A2/B1	hnRNP A2/B1	HNRNPA2B1	0.17435	0.000249901	0	5351-52	3	SL004891	P22626	3181	RFU
X9883_29	Lactoylglutathione lyase	Glyoxalase I	GLO1	0.174333	0.00025026	0	9883-29	3	SL002802	Q04760	2739	RFU
X12650_43	Guanine nucleotide-binding protein G(k) subunit alpha	GNAI3	GNAI3	0.174312	0.000250708	0	12650-43	3	SL008873	P08754	2773	RFU
X15584_9	Complement factor H-related protein 2	FHR2	CFHR2	0.17423	0.000252412	0	15584-9	3	SL002691	P36980	3080	RFU
X17148_7	Flavin reductase (NADPH)	BLVRB	BLVRB	0.174223	0.00025257	0	17148-7	3	SL008080	P30043	645	RFU
X20545_17	Microfibril-associated glycoprotein 3	MFAP3	MFAP3	0.174172	0.00025363	0	20545-17	3	SL021686	P55082	4238	RFU
X21649_12	Syntaxin-17	STX17	STX17	0.174062	0.000255966	0	21649-12	3	SL022239	P56962	55014	RFU
X2330_2	Stromal cell-derived factor 1	SDF-1	CXCL12	0.174002	0.000257249	0	2330-2	1	SL004712	P48061	6387	RFU
X3509_1	C-C motif chemokine 15	MIP-5	CCL15	0.173991	0.000257492	0	3509-1	1	SL003190	Q16663	6359	RFU
X25913_17	Ferritin heavy chain	FRIH	FTH1	0.173973	0.000257866	0	25913-17	3	SL007933	P02794	2495	RFU
X19392_6	N(G),N(G)-dimethylarginine dimethylaminohydrolase 1	DDAH1	DDAH1	0.173945	0.000258464	0	19392-6	3	SL008871	O94760	23576	RFU
X12018_84	Thiamin pyrophosphokinase 1	TPK1	TPK1	0.173941	0.000258556	0	12018-84	3	SL019230	Q9H3S4	27010	RFU
X14689_3	Protein SEC13 homolog	SEC13	SEC13	0.173914	0.000259144	0	14689-3	3	SL011207	P55735	6396	RFU
X13967_14	Thioredoxin reductase 1, cytoplasmic	Thioredoxin reductase 1	TXNRD1	0.17391	0.00025923	0	13967-14	3	SL005724	Q16881	7296	RFU
X15644_1	Biotinidase	Biotinidase	BTD	0.173881	0.000259846	0	15644-1	3	SL000303	P43251	686	RFU
X3499_77	Interleukin-17B	IL-17B	IL17B	0.173871	0.000260061	0	3499-77	2	SL004350	Q9UHF5	27190	RFU
X5457_5	Collectin-12	COLEC12	COLEC12	0.173868	0.000260127	0	5457-5	2	SL007471	Q5KU26	81035	RFU
X20464_7	Putative KHDC1-like protein	KHDCL	KHDC1L	0.17385	0.000260518	0	20464-7	3	SL022083	Q5JSQ8	100129128	RFU
X17761_2	ADP-sugar pyrophosphatase	NUDT5	NUDT5	0.173849	0.000260548	0	17761-2	3	SL011310	Q9UKK9	11164	RFU
X5464_52	Growth factor receptor-bound protein 2	GRB2 adapter protein	GRB2	0.173748	0.000262744	0	5464-52	3	SL003792	P62993	2885	RFU
X9595_11	Beta-1,4-galactosyltransferase 2	B4GT2	B4GALT2	0.173723	0.000263274	0	9595-11	3	SL019028	O60909	8704	RFU
X19223_6	Ras-related protein Rab-1A	RAB1A	RAB1A	0.17367	0.000264453	0	19223-6	3	SL010834	P62820	5861	RFU
X18340_2	Proteasome subunit beta type-4	Proteasome beta chain	PSMB4	0.173647	0.000264937	0	18340-2	3	SL005691	P28070	5692	RFU
X5601_2	N-acetylmuramoyl-L-alanine amidase	PGRP-L	PGLYRP2	0.173461	0.000269072	0	5601-2	3	SL004514	Q96PD5	114770	RFU
X20932_10	Coiled-coil domain-containing protein 69	CCD69	CCDC69	0.173436	0.00026963	0	20932-10	3	SL021975	A6NI79	26112	RFU
X15441_6	Ganglioside GM2 activator	SAP3	GM2A	0.173339	0.000271803	0	15441-6	3	SL008548	P17900	2760	RFU
X8071_114	Protocadherin beta-7	PCDB7	PCDHB7	0.173336	0.000271864	0	8071-114	3	SL018382	Q9Y5E2	56129	RFU
X5092_51	Protein jagged-1:Extracellular domain	JAG1:ECD	JAG1	0.173267	0.000273429	0	5092-51	3	SL025896	P78504	182	RFU
X17766_5	Neutrophil cytosol factor 1	NCF-1	NCF1	0.173227	0.000274333	0	17766-5	3	SL004552	P14598	653361	RFU
X5633_65	Leukocyte immunoglobulin-like receptor subfamily B member 2	ILT-4	LILRB2	0.173195	0.000275067	0	5633-65	3	SL005191	Q8N423	10288	RFU
X14083_25	Selenide, water dikinase 1	SPS1	SEPHS1	0.173144	0.000276216	0	14083-25	3	SL020314	P49903	22929	RFU
X11557_3	E3 ubiquitin-protein ligase SMURF1	SMUF1	SMURF1	0.173035	0.000278725	0	11557-3	3	SL007679	Q9HCE7	57154	RFU
X15688_30	Protein ERGIC-53	Mannose-binding lectin	LMAN1	0.172995	0.000279656	0	15688-30	3	SL004488	P49257	3998	RFU
X16599_38	GPN-loop GTPase 1	GPN1	GPN1	0.17299	0.000279769	0	16599-38	3	SL018803	Q9HCN4	11321	RFU
X10396_6	Induced myeloid leukemia cell differentiation protein Mcl-1	Mcl-1	MCL1	0.172975	0.000280114	0	10396-6	3	SL003755	Q07820	4170	RFU
X21529_6	Ubiquitin-associated and SH3 domain-containing protein A	UBS3A	UBASH3A	0.172944	0.000280842	0	21529-6	3	SL018945	P57075	53347	RFU
X18342_2	Phosphoserine aminotransferase	SERC	PSAT1	0.172848	0.000283076	0	18342-2	3	SL008364	Q9Y617	29968	RFU
X24441_7	Nuclear cap-binding protein subunit 1	NCBP1	NCBP1	0.172819	0.000283752	0	24441-7	3	SL014910	Q09161	4686	RFU
X6022_57	Protein kinase C-binding protein NELL2	NELL2	NELL2	0.172796	0.000284286	0	6022-57	3	SL005091	Q99435	4753	RFU
X3592_4	Calcium/calmodulin-dependent protein kinase type 1	CAMK1	CAMK1	0.172773	0.000284828	0	3592-4	3	SL010489	Q14012	8536	RFU
X9216_100	Plexin-B2	PLXB2	PLXNB2	0.172578	0.000289461	0	9216-100	3	SL009948	O15031	23654	RFU
X14708_59	Complement component C8 gamma chain	CO8G	C8G	0.172574	0.000289557	0	14708-59	3	SL007931	P07360	733	RFU
X8407_84	Neurogenic locus notch homolog protein 2	NOTC2	NOTCH2	0.172481	0.000291783	0	8407-84	3	SL007356	Q04721	4853	RFU
X21329_66	Pyridoxal phosphate phosphatase PHOSPHO2	PHOP2	PHOSPHO2	0.17243	0.000293004	0	21329-66	3	SL022167	Q8TCD6	493911	RFU
X19122_47	Myosin regulatory light chain 12B	ML12B	MYL12B	0.172379	0.000294251	0	19122-47	3	SL016370	O14950	103910	RFU
X8976_13	Beta-1,4 N-acetylgalactosaminyltransferase 1	B4GN1	B4GALNT1	0.172045	0.000302434	0	8976-13	3	SL014893	Q00973	2583	RFU
X5864_10	Fructose-bisphosphate aldolase A	aldolase A	ALDOA	0.172034	0.000302705	0	5864-10	3	SL004910	P04075	226	RFU
X20975_2	Calcipressin-2	RCAN2	RCAN2	0.172026	0.000302904	0	20975-2	3	SL021786	Q14206	10231	RFU
X10490_3	Dolichyl-diphosphooligosaccharide--protein glycosyltransferase subunit 1:Cytoplasmic domain	RPN1:CD	RPN1	0.172019	0.000303082	0	10490-3	3	SL025976	P04843	6184	RFU
X15300_66	Coiled-coil domain-containing protein 134	CC134	CCDC134	0.172017	0.000303146	0	15300-66	3	SL017096	Q9H6E4	79879	RFU
X4240_31	Pyruvate kinase PKM	M2-PK	PKM	0.171984	0.000303964	0	4240-31	2	SL002650	P14618	5315	RFU
X25921_3	Inhibin a subunit	Inhibin a subunit	INHA	0.171961	0.000304529	0	25921-3	3	SL001931	P05111	3623	RFU
X24664_3	UPF0510 protein INM02	INM02	EMC10	0.171931	0.000305295	0	24664-3	3	SL016466	Q5UCC4	284361	RFU
X11441_11	Glycogen phosphorylase, liver form	PYGL	PYGL	0.1718	0.000308598	0	11441-11	3	SL007082	P06737	5836	RFU
X23680_1	MCP-1 Induced Protein	MCPIP	ZC3H12A	0.171762	0.00030955	0	23680-1	3	SL005028	Q5D1E8	80149	RFU
X13587_10	Rac GTPase-activating protein 1	RGAP1	RACGAP1	0.171753	0.000309781	0	13587-10	3	SL005989	Q9H0H5	29127	RFU
X20457_13	Cytochrome c oxidase assembly factor 4 homolog, mitochondrial	COA4	COA4	0.171564	0.000314645	0	20457-13	3	SL021989	Q9NYJ1	51287	RFU
X12980_31	Pre-mRNA-splicing factor RBM22	RBM22	RBM22	0.171521	0.000315755	0	12980-31	3	SL019459	Q9NW64	55696	RFU
X9927_96	Tensin-4	TENS4	TNS4	0.171451	0.000317565	0	9927-96	3	SL015069	Q8IZW8	84951	RFU
X21708_149	IgG receptor FcRn large subunit p51	FCGRN	FCGRT	0.17128	0.000322048	0	21708-149	3	SL014852	P55899	2217	RFU
X12813_18	EH domain-binding protein 1	EHBP1	EHBP1	0.170931	0.000331368	0	12813-18	3	SL006654	Q8NDI1	23301	RFU
X14066_49	Membrane-associated guanylate kinase, WW and PDZ domain-containing protein 2	MAGI2	MAGI2	0.170931	0.000331378	0	14066-49	3	SL020306	Q86UL8	9863	RFU
X12721_4	Tax1-binding protein 1	TAXB1	TAX1BP1	0.170923	0.000331578	0	12721-4	3	SL019891	Q86VP1	8887	RFU
X8098_37	Thromboxane-A synthase	THAS	TBXAS1	0.170911	0.000331924	0	8098-37	3	SL011184	P24557	6916	RFU
X18265_18	Zinc finger protein 34	ZNF34	ZNF34	0.170865	0.000333171	0	18265-18	3	SL015067	Q8IZ26	80778	RFU
X5668_49	Anterior gradient protein 3	AGR3	AGR3	0.170828	0.000334166	0	5668-49	3	SL012732	Q8TD06	155465	RFU
X6918_183	Cholecystokinin	CCKN	CCK	0.170812	0.000334616	0	6918-183	3	SL012408	P06307	885	RFU
X20451_126	Intraflagellar transport protein 22 homolog	IFT22	IFT22	0.170659	0.000338819	0	20451-126	3	SL022074	Q9H7X7	64792	RFU
X6599_5	Protein APCDD1	APCD1	APCDD1	0.170598	0.0003405	0	6599-5	3	SL017118	Q8J025	147495	RFU
X8233_2	Inter-alpha-trypsin inhibitor heavy chain H5	ITIH5	ITIH5	0.170585	0.000340887	0	8233-2	3	SL012651	Q86UX2	80760	RFU
X15363_32	Apolipoprotein A-V	Apo A-V	APOA5	0.170548	0.000341909	0	15363-32	3	SL004840	Q6Q788	116519	RFU
X22796_17	Transcriptional adapter 1	TADA1	TADA1	0.170176	0.000352425	0	22796-17	3	SL022800	Q96BN2	117143	RFU
X10613_33	Protein CASC4	CASC4	GOLM2	0.170132	0.000353691	0	10613-33	3	SL018589	Q6P4E1	113201	RFU
X20093_9	Vascular cell adhesion protein 1	VCAM-1	VCAM1	0.170051	0.000356039	0	20093-9	3	SL001720	P19320	7412	RFU
X8475_15	Matrilysin	MMP-7	MMP7	0.169999	0.00035755	0	8475-15	3	SL000525	P09237	4316	RFU
X4258_15	Proliferation-associated protein 2G4	PA2G4	PA2G4	0.169957	0.000358762	0	4258-15	2	SL008331	Q9UQ80	5036	RFU
X18189_12	Vacuolar protein-sorting-associated protein 25	VPS25	VPS25	0.169928	0.000359619	0	18189-12	3	SL008712	Q9BRG1	84313	RFU
X15553_22	Acetylcholinesterase	ACES	ACHE	0.169861	0.000361574	0	15553-22	3	SL007155	P22303	43	RFU
X7089_42	Synaptotagmin-11	SYT11	SYT11	0.169782	0.000363918	0	7089-42	3	SL018107	Q9BT88	23208	RFU
X15388_24	Low affinity immunoglobulin gamma Fc region receptor III-A	FcRIIIa	FCGR3A	0.169606	0.000369138	0	15388-24	3	SL004561	P08637	2214	RFU
X8244_16	Alpha-(1,6)-fucosyltransferase	FUT8	FUT8	0.169504	0.000372214	0	8244-16	3	SL007643	Q9BYC5	2530	RFU
X9808_41	Trinucleotide repeat-containing gene 6B protein	TNR6B	TNRC6B	0.169448	0.000373896	0	9808-41	3	SL019134	Q9UPQ9	23112	RFU
X15460_9	Dipeptidyl peptidase 4	CD26	DPP4	0.169446	0.000373953	0	15460-9	3	SL003281	P27487	1803	RFU
X13686_2	Interleukin-5 receptor subunit alpha	IL-5 Ra	IL5RA	0.169262	0.000379581	0	13686-2	3	SL005188	Q01344	3568	RFU
X21705_33	Meteorin-like protein	METRL	METRNL	0.169156	0.000382868	0	21705-33	3	SL022544	Q641Q3	284207	RFU
X14008_22	mRNA-decapping enzyme 1A	DCP1A	DCP1A	0.169018	0.00038716	0	14008-22	3	SL020295	Q9NPI6	55802	RFU
X18413_24	ADP-ribosylation factor-like protein 4D	ARL4D	ARL4D	0.168939	0.00038963	0	18413-24	3	SL014815	P49703	379	RFU
X6931_10	Cancer/testis antigen 1	CTAG1A	CTAG1A	0.168893	0.000391085	0	6931-10	3	SL018038	P78358	246100	RFU
X11365_17	Teneurin-4	TEN4	TENM4	0.168796	0.000394174	0	11365-17	3	SL009091	Q6N022	26011	RFU
X6947_4	Type 2 lactosamine alpha-2,3-sialyltransferase	SIA10	ST3GAL6	0.168794	0.000394224	0	6947-4	3	SL009530	Q9Y274	10402	RFU
X9326_33	Inter-alpha-trypsin inhibitor heavy chain H2	ITI heavy chain H2	ITIH2	0.168558	0.000401814	0	9326-33	3	SL004711	P19823	3698	RFU
X23315_30	Protein FAM9B	FAM9B	FAM9B	0.168524	0.000402933	0	23315-30	3	SL023581	Q8IZU0	171483	RFU
X12560_9	5'(3')-deoxyribonucleotidase, cytosolic type	NT5C	NT5C	0.168401	0.000406924	0	12560-9	3	SL008415	Q8TCD5	30833	RFU
X10046_55	Baculoviral IAP repeat-containing protein 2	cIAP-1	BIRC2	0.168296	0.000410385	0	10046-55	3	SL003727	Q13490	329	RFU
X15390_3	Galanin	Galanin	GAL	0.168089	0.000417276	0	15390-3	3	SL004430	P22466	51083	RFU
X17456_53	Golgi membrane protein 1	GOLM1	GOLM1	0.168037	0.000419046	0	17456-53	3	SL010628	Q8NBJ4	51280	RFU
X15312_14	Protein argonaute-1	AGO1	AGO1	0.168024	0.00041947	0	15312-14	3	SL019555	Q9UL18	26523	RFU
X20458_22	NADH dehydrogenase [ubiquinone] 1 alpha subcomplex subunit 2	NDUA2	NDUFA2	0.167922	0.000422943	0	20458-22	3	SL022130	O43678	4695	RFU
X24304_3	EF-hand calcium-binding domain-containing protein 4B	EFC4B	CRACR2A	0.16792	0.00042302	0	24304-3	3	SL006711	Q9BSW2	84766	RFU
X13522_20	Visinin-like protein 1	VISL1	VSNL1	0.167733	0.000429418	0	13522-20	3	SL007318	P62760	7447	RFU
X16818_200	CUB domain-containing protein 1	CDCP1	CDCP1	0.16771	0.000430185	0	16818-200	3	SL017488	Q9H5V8	64866	RFU
X20577_5	Frizzled-8	FZD8	FZD8	0.167677	0.000431341	0	20577-5	3	SL021767	Q9H461	8325	RFU
X5125_6	Sialic acid-binding Ig-like lectin 14	SIG14	SIGLEC14	0.167597	0.000434124	0	5125-6	3	SL014292	Q08ET2	100049587	RFU
X9823_2	Dihydrofolate reductase	DYR	DHFR	0.167531	0.000436427	0	9823-2	3	SL013732	P00374	1719	RFU
X4930_21	Stanniocalcin-1	Stanniocalcin-1	STC1	0.167503	0.000437404	0	4930-21	1	SL005789	P52823	6781	RFU
X23384_19	BTB/POZ domain-containing protein KCTD17	KCD17	KCTD17	0.167297	0.000444684	0	23384-19	3	SL023443	Q8N5Z5	79734	RFU
X17210_2	T-cell leukemia/lymphoma protein 1A	TCL1A	TCL1A	0.167152	0.000449875	0	17210-2	3	SL020926	P56279	8115	RFU
X25240_1	Protein-lysine N-methyltransferase EEF2KMT	EF2KT	EEF2KMT	0.16712	0.000451043	0	25240-1	3	SL023403	Q96G04	196483	RFU
X16297_14	Roundabout homolog 4	ROBO4	ROBO4	0.167055	0.000453388	0	16297-14	3	SL008763	Q8WZ75	54538	RFU
X9598_23	CUB and sushi domain-containing protein 1	CSMD1	CSMD1	0.166944	0.000457425	0	9598-23	3	SL019047	Q96PZ7	64478	RFU
X6502_50	Cysteine-rich motor neuron 1 protein:Extracellular domain	CRIM1:ECD	CRIM1	0.166921	0.000458281	0	6502-50	3	SL025827	Q9NZV1	51232	RFU
X3676_15	Cation-independent mannose-6-phosphate receptor	IGF-II receptor	IGF2R	0.166723	0.0004656	0	3676-15	3	SL003679	P11717	3482	RFU
X24488_8	Protein HID1	HID1	HID1	0.166697	0.000466572	0	24488-8	3	SL023453	Q8IV36	283987	RFU
X13131_5	Hexokinase-1	HXK1	HK1	0.166675	0.000467377	0	13131-5	3	SL011180	P19367	3098	RFU
X8364_74	Uronyl 2-sulfotransferase	UST	UST	0.166623	0.000469329	0	8364-74	3	SL006797	Q9Y2C2	10090	RFU
X9599_6	PILR alpha-associated neural protein	PIANP	PIANP	0.166586	0.000470705	0	9599-6	3	SL019019	Q8IYJ0	196500	RFU
X21967_20	Corticosteroid 11-beta-dehydrogenase isozyme 1	DHI1	HSD11B1	0.166565	0.000471483	0	21967-20	3	SL019336	P28845	3290	RFU
X7806_33	Beta-1,4-galactosyltransferase 7	B4GT7	B4GALT7	0.166562	0.000471614	0	7806-33	3	SL018246	Q9UBV7	11285	RFU
X18324_61	Sulfite oxidase, mitochondrial	SUOX	SUOX	0.166206	0.000485167	0	18324-61	3	SL020980	P51687	6821	RFU
X4209_60	Vacuolar protein sorting-associated protein VTA1 homolog	DRG-1	VTA1	0.166152	0.000487274	0	4209-60	2	SL004757	Q9NP79	51534	RFU
X15452_5	5'-Nucleotidase	5'-Nucleotidase	NT5E	0.166145	0.000487538	0	15452-5	3	SL000246	P21589	4907	RFU
X2992_59	Interleukin-17 receptor A	IL-17 sR	IL17RA	0.166144	0.000487604	0	2992-59	2	SL004850	Q96F46	23765	RFU
X9745_20	Eukaryotic translation initiation factor 4E type 2	IF4E2	EIF4E2	0.166142	0.000487655	0	9745-20	3	SL019146	O60573	9470	RFU
X16561_9	Alpha-1B-glycoprotein	Alpha-1B-glycoprotein	A1BG	0.166133	0.000488014	0	16561-9	3	SL005720	P04217	1	RFU
X11205_10	Integrin beta-7	Integrin beta-7	ITGB7	0.166116	0.000488657	0	11205-10	3	SL004571	P26010	3695	RFU
X5746_37	Ephrin-B1	EFNB1	EFNB1	0.165959	0.000494798	0	5746-37	3	SL008614	P98172	1947	RFU
X21152_25	Eyes absent homolog 2	EYA2	EYA2	0.165762	0.000502625	0	21152-25	3	SL022038	O00167	2139	RFU
X24669_12	DnaJ homolog subfamily C member 5B	DNJ5B	DNAJC5B	0.165703	0.000504998	0	24669-12	3	SL023380	Q9UF47	85479	RFU
X9386_42	Tetratricopeptide repeat protein 9B	TTC9B	TTC9B	0.165692	0.000505438	0	9386-42	3	SL010981	Q8N6N2	148014	RFU
X13589_10	Amyloid beta A4 precursor protein-binding family B member 3:Phosphotyrosine Interaction Domain 2, Isoform IV	APBB3:PID 2	APBB3	0.165646	0.000507287	0	13589-10	3	SL025798	O95704	10307	RFU
X12665_16	Interleukin enhancer-binding factor 2	ILF2	ILF2	0.165396	0.000517442	0	12665-16	3	SL014917	Q12905	3608	RFU
X13474_40	Glutathione S-transferase kappa 1	GSTK1	GSTK1	0.165164	0.000527046	0	13474-40	3	SL011317	Q9Y2Q3	373156	RFU
X15526_33	Glutathione synthetase	GSHB	GSS	0.165051	0.000531769	0	15526-33	3	SL007246	P48637	2937	RFU
X16055_3	Complement factor H-related protein 5	complement factor H-related 5	CFHR5	0.165044	0.000532064	0	16055-3	3	SL006830	Q9BXR6	81494	RFU
X5496_49	Spondin-1	Spondin-1	SPON1	0.16498	0.000534772	0	5496-49	3	SL005115	Q9HCB6	10418	RFU
X15667_39	Bone morphogenetic protein 4	BMP-4	BMP4	0.164869	0.000539488	0	15667-39	3	SL003996	P12644	652	RFU
X20116_30	Serine/threonine-protein kinase OSR1	OXSR1	OXSR1	0.164832	0.000541037	0	20116-30	3	SL007060	O95747	9943	RFU
X9199_6	Ubiquitin-conjugating enzyme E2 G2	UB2G2	UBE2G2	0.164831	0.00054108	0	9199-6	3	SL018946	P60604	7327	RFU
X17331_138	Kremen protein 1	KREM1	KREMEN1	0.164825	0.000541362	0	17331-138	3	SL008768	Q96MU8	83999	RFU
X13687_5	C-C motif chemokine 1	I-309	CCL1	0.164753	0.00054446	0	13687-5	3	SL003176	P22362	6346	RFU
X21344_31	Dimethyladenosine transferase 1, mitochondrial	TFB1M	TFB1M	0.164739	0.000545025	0	21344-31	3	SL022255	Q8WVM0	51106	RFU
X9816_37	Isochorismatase domain-containing protein 1	ISOC1	ISOC1	0.164683	0.000547461	0	9816-37	3	SL015830	Q96CN7	51015	RFU
X11338_49	Tyrosine-protein kinase BLK	BLK	BLK	0.164625	0.000549955	0	11338-49	3	SL013793	P51451	640	RFU
X22985_160	Insulin-like growth factor-binding protein 2	IGFBP-2	IGFBP2	0.164489	0.000555929	0	22985-160	3	SL000466	P18065	3485	RFU
X12401_3	AMSH-like protease	STALP	STAMBPL1	0.164415	0.000559182	0	12401-3	3	SL019706	Q96FJ0	57559	RFU
X5260_80	Non-receptor tyrosine-protein kinase TYK2	TYK2	TYK2	0.164373	0.000561035	0	5260-80	3	SL007181	P29597	7297	RFU
X10442_1	Transmembrane protein 190	TM190	TMEM190	0.164325	0.000563142	0	10442-1	3	SL018089	Q8WZ59	147744	RFU
X2855_49	Mitogen-activated protein kinase 3	ERK-1	MAPK3	0.164233	0.000567239	0	2855-49	2	SL000409	P27361	5595	RFU
X17384_110	ATP-dependent 6-phosphofructokinase, muscle type	K6PF	PFKM	0.164165	0.000570262	0	17384-110	3	SL008016	P08237	5213	RFU
X21495_134	Prosaposin receptor GPR37	GPR37	GPR37	0.16391	0.000581827	0	21495-134	3	SL022484	O15354	2861	RFU
X9506_10	Apolipoprotein L1	Apo L1	APOL1	0.163827	0.000585662	0	9506-10	3	SL005699	O14791	8542	RFU
X20389_36	Mitochondrial inner membrane protease subunit 2	IMP2L	IMMP2L	0.163777	0.000587942	0	20389-36	3	SL022075	Q96T52	83943	RFU
X5586_66	Multiple inositol polyphosphate phosphatase 1	MINP1	MINPP1	0.163639	0.000594353	0	5586-66	3	SL007807	Q9UNW1	9562	RFU
X12632_14	Arylamine N-acetyltransferase 1	ARY1	NAT1	0.163534	0.000599272	0	12632-14	3	SL019805	P18440	9	RFU
X8229_1	Glucoside xylosyltransferase 1	GXLT1	GXYLT1	0.163515	0.00060016	0	8229-1	3	SL018440	Q4G148	283464	RFU
X12458_79	Calcineurin B homologous protein 1	CHP1	CHP1	0.163372	0.00060693	0	12458-79	3	SL016506	Q99653	11261	RFU
X14615_46	Keratin-associated protein 2-4	KRA24	KRTAP2-4	0.163361	0.000607443	0	14615-46	3	SL020089	Q9BYR9	730755	RFU
X8773_172	EMILIN-3:region 1	EMIL3:region 1	EMILIN3	0.163351	0.000607927	0	8773-172	3	SL025844	Q9NT22	90187	RFU
X7115_5	Semenogelin-1	Semenogelin	SEMG1	0.163309	0.000609916	0	7115-5	3	SL002791	P04279	6406	RFU
X19183_164	60S ribosomal protein L12	RL12	RPL12	0.163243	0.000613117	0	19183-164	3	SL008622	P30050	6136	RFU
X9361_7	Protocadherin alpha-C2	PCDC2	PCDHAC2	0.163215	0.00061444	0	9361-7	3	SL017393	Q9Y5I4	56134	RFU
X3177_49	Carbonic anhydrase 4	Carbonic Anhydrase IV	CA4	0.163168	0.000616702	0	3177-49	2	SL010369	P22748	762	RFU
X13943_38	Protein dpy-30 homolog	DPY30	DPY30	0.16285	0.000632252	0	13943-38	3	SL020276	Q9C005	84661	RFU
X17814_8	3'(2'),5'-bisphosphate nucleotidase 1	BPNT1	BPNT1	0.162806	0.000634392	0	17814-8	3	SL009020	O95861	10380	RFU
X13453_2	39S ribosomal protein L33, mitochondrial	RM33	MRPL33	0.162712	0.000639069	0	13453-2	3	SL020083	O75394	9553	RFU
X19553_14	Syntaxin-1A	STX1a	STX1A	0.162595	0.000644947	0	19553-14	3	SL004304	Q16623	6804	RFU
X20511_3	Junctional adhesion molecule A	JAM-A	F11R	0.162496	0.000649955	0	20511-3	3	SL005192	Q9Y624	50848	RFU
X5658_64	Coagulation factor XIII B chain	coagulation factor XIII B	F13B	0.162339	0.000657932	0	5658-64	3	SL003991	P05160	2165	RFU
X8252_2	Palmitoleoyl-protein carboxylesterase NOTUM	NOTUM	NOTUM	0.162309	0.0006595	0	8252-2	3	SL012580	Q6P988	147111	RFU
X6938_21	Protocadherin gamma-A12	PCDGC	PCDHGA12	0.162137	0.000668408	0	6938-21	3	SL018000	O60330	26025	RFU
X19110_6	Protein MEMO1	MEMO1	MEMO1	0.161966	0.000677354	0	19110-6	3	SL010947	Q9Y316	51072	RFU
X7767_1	Colipase-like protein 2	CF126	CLPSL2	0.161762	0.00068813	0	7767-1	3	SL012589	Q6UWE3	389383	RFU
X7808_5	D-glucuronyl C5-epimerase	GLCE	GLCE	0.161659	0.000693697	0	7808-5	3	SL018260	O94923	26035	RFU
X14070_56	Intersectin-1	ITSN1	ITSN1	0.161587	0.000697578	0	14070-56	3	SL018907	Q15811	6453	RFU
X14631_22	Dual specificity protein phosphatase 16	DUS16	DUSP16	0.161419	0.00070671	0	14631-22	3	SL020115	Q9BY84	80824	RFU
X14291_53	Arf-GAP with GTPase, ANK repeat and PH domain-containing protein 2	AGAP2	AGAP2	0.161402	0.000707615	0	14291-53	3	SL019710	Q99490	116986	RFU
X24216_30	Mth938 domain-containing protein	AAMDC	AAMDC	0.161399	0.000707787	0	24216-30	3	SL022758	Q9H7C9	28971	RFU
X13066_42	Enhancer of mRNA-decapping protein 4	EDC4	EDC4	0.161391	0.000708231	0	13066-42	3	SL015023	Q6P2E9	23644	RFU
X23366_15	Ubiquitin-like protein 7	UBL7	UBL7	0.161253	0.000715841	0	23366-15	3	SL019477	Q96S82	84993	RFU
X6247_9	Signal-regulatory protein beta-1	SIRB1	SIRPB1	0.161166	0.000720705	0	6247-9	3	SL008942	O00241	10326	RFU
X9760_13	Mitogen-activated protein kinase 9	JNK2	MAPK9	0.161166	0.000720717	0	9760-13	3	SL004716	P45984	5601	RFU
X20197_14	Visinin-like protein 1	VISL1	VSNL1	0.161042	0.000727659	0	20197-14	3	SL007318	P62760	7447	RFU
X16858_384	Reticulocalbin-3	RCN3	RCN3	0.160932	0.000733848	0	16858-384	3	SL017265	Q96D15	57333	RFU
X23374_42	N-terminal EF-hand calcium-binding protein 3	NECA3	NECAB3	0.160809	0.000740832	0	23374-42	3	SL017949	Q96P71	63941	RFU
X7110_2	DnaJ homolog subfamily B member 11	DJB11	DNAJB11	0.160766	0.000743333	0	7110-2	3	SL011305	Q9UBS4	51726	RFU
X12591_27	Oligophrenin-1	Oligophrenin-1	OPHN1	0.160756	0.000743923	0	12591-27	3	SL002050	O60890	4983	RFU
X25951_17	Preferentially expressed antigen of melanoma	PRAME	PRAME	0.160726	0.000745605	0	25951-17	3	SL005014	P78395	23532	RFU
X6433_57	Pseudokinase FAM20A	FA20A	FAM20A	0.160689	0.000747759	0	6433-57	3	SL012782	Q96MK3	54757	RFU
X16927_9	Coagulation factor XIII	Coagulation factor XIII	F13A1|F13B	0.160684	0.000748047	0	16927-9	3	SL003003	P00488|P05160	2162|2165	RFU
X18286_3	ZW10 interactor	ZWINT	ZWINT	0.160676	0.000748519	0	18286-3	3	SL014667	O95229	11130	RFU
X9557_5	MANSC domain-containing protein 1	MANS1	MANSC1	0.160503	0.000758549	0	9557-5	3	SL018998	Q9H8J5	54682	RFU
X18308_30	Syntaxin-binding protein 6	STXB6	STXBP6	0.160431	0.00076281	0	18308-30	3	SL020946	Q8NFX7	29091	RFU
X15492_1	Cysteine-rich motor neuron 1 protein:Extracellular domain	CRIM1:ECD	CRIM1	0.160143	0.000779892	0	15492-1	3	SL025827	Q9NZV1	51232	RFU
X20142_42	Ubiquitin-conjugating enzyme E2 C	UBE2C	UBE2C	0.159999	0.000788568	0	20142-42	3	SL006252	O00762	11065	RFU
X9457_3	Caveolin-2	CAV2	CAV2	0.159936	0.000792397	0	9457-3	3	SL014826	P51636	858	RFU
X21104_37	Ubiquitin-like protein 5	UBL5	UBL5	0.159652	0.00080987	0	21104-37	3	SL022285	Q9BZL1	59286	RFU
X12663_1	Thiosulfate sulfurtransferase	THTR	TST	0.159648	0.000810113	0	12663-1	3	SL011234	Q16762	7263	RFU
X21951_32	Aryl hydrocarbon receptor nuclear translocator	ARNT	ARNT	0.159571	0.000814923	0	21951-32	3	SL013760	P27540	405	RFU
X7948_129	Glycolipid transfer protein domain-containing protein 2	GLTD2	GLTPD2	0.159539	0.00081693	0	7948-129	3	SL010876	A6NH11	388323	RFU
X6352_8	Insulin receptor-related protein	INSRR	INSRR	0.159388	0.0008264	0	6352-8	3	SL017432	P14616	3645	RFU
X11350_30	E3 ubiquitin-protein ligase CHIP	CHIP	STUB1	0.159203	0.000838208	0	11350-30	3	SL019100	Q9UNE7	10273	RFU
X7976_19	DOMON domain-containing protein FRRS1L	FRS1L	FRRS1L	0.159122	0.00084339	0	7976-19	3	SL018314	Q9P0K9	23732	RFU
X14618_26	Vesicular, overexpressed in cancer, prosurvival protein 1	ECOP	VOPP1	0.159076	0.000846421	0	14618-26	3	SL012766	Q96AW1	81552	RFU
X21452_3	Dynamin-1-like protein	DNM1L	DNM1L	0.158977	0.000852844	0	21452-3	3	SL011156	O00429	10059	RFU
X18401_18	Alpha-ketoglutarate-dependent dioxygenase alkB homolog 3	ALKB3	ALKBH3	0.158766	0.000866686	0	18401-18	3	SL021349	Q96Q83	221120	RFU
X20079_6	Phosphoenolpyruvate carboxykinase [GTP], mitochondrial	PCKGM	PCK2	0.158699	0.000871141	0	20079-6	3	SL021781	Q16822	5106	RFU
X8986_2	D-3-phosphoglycerate dehydrogenase	SERA	PHGDH	0.158568	0.000879874	0	8986-2	3	SL018791	O43175	26227	RFU
X18180_58	Reticulon-4-interacting protein 1, mitochondrial	RT4I1	RTN4IP1	0.158564	0.000880114	0	18180-58	3	SL020948	Q8WWV3	84816	RFU
X19136_22	Methylmalonate-semialdehyde dehydrogenase [acylating], mitochondrial	MMSA	ALDH6A1	0.158525	0.000882729	0	19136-22	3	SL007346	Q02252	4329	RFU
X13966_30	Myomesin-3	MYOM3	MYOM3	0.158505	0.000884128	0	13966-30	3	SL008254	Q5VTT5	127294	RFU
X23666_35	Bifunctional purine biosynthesis protein PURH	PUR9	ATIC	0.158299	0.000898056	0	23666-35	3	SL010956	P31939	471	RFU
X15453_3	Alpha-1-microglobulin	a1-Microglobulin	AMBP	0.158206	0.000904438	0	15453-3	3	SL003022	P02760	259	RFU
X22371_46	Protein FAM110A	F110A	FAM110A	0.158123	0.000910189	0	22371-46	3	SL023049	Q9BQ89	83541	RFU
X9223_11	Mesencephalic astrocyte-derived neurotrophic factor	ARMET	MANF	0.158026	0.000916951	0	9223-11	3	SL011204	P55145	7873	RFU
X9444_70	Protein DGCR6	DGCR6	DGCR6	0.158014	0.000917724	0	9444-70	3	SL019049	Q14129	8214	RFU
X8076_4	Sperm acrosome membrane-associated protein 3	SACA3	SPACA3	0.157959	0.000921627	0	8076-4	3	SL007524	Q8IXA5	124912	RFU
X23521_29	Nucleoside diphosphate kinase 7	NDK7	NME7	0.157956	0.000921782	0	23521-29	3	SL012288	Q9Y5B8	29922	RFU
X5687_5	Glucosidase 2 subunit beta	GLU2B	PRKCSH	0.157905	0.000925407	0	5687-5	3	SL008641	P14314	5589	RFU
X11083_23	Gamma-enolase	NSE	ENO2	0.157902	0.000925631	0	11083-23	3	SL001731	P09104	2026	RFU
X13717_15	Ficolin-2	FCN2	FCN2	0.157884	0.000926869	0	13717-15	3	SL006542	Q15485	2220	RFU
X10560_1	Integral membrane protein 2C:N-term	ITM2C:N-term	ITM2C	0.157875	0.000927522	0	10560-1	3	SL025895	Q9NQX7	81618	RFU
X5343_74	Carboxypeptidase E	CBPE	CPE	0.157763	0.000935399	0	5343-74	3	SL008703	P16870	1363	RFU
X10939_16	Pleckstrin homology domain-containing family A member 4	PKHA4	PLEKHA4	0.157718	0.000938622	0	10939-16	3	SL018105	Q9H4M7	57664	RFU
X14038_130	Cystatin-F	CYTF	CST7	0.157669	0.000942127	0	14038-130	3	SL007049	O76096	8530	RFU
X13621_31	AP-2 complex subunit alpha-2	AP2A2	AP2A2	0.157538	0.000951506	0	13621-31	3	SL020199	O94973	161	RFU
X11266_8	P-selectin glycoprotein ligand 1:Extracellular domain	SELPL:ECD	SELPLG	0.157469	0.000956496	0	11266-8	3	SL025980	Q14242	6404	RFU
X2687_2	Melanoma-derived growth regulatory protein	MIA	MIA	0.157334	0.000966322	0	2687-2	1	SL001947	Q16674	8190	RFU
X5350_14	Glypican-6	GPC6	GPC6	0.157322	0.000967215	0	5350-14	2	SL012881	Q9Y625	10082	RFU
X23323_25	Dual specificity phosphatase DUPD1	DUPD1	DUPD1	0.157265	0.000971401	0	23323-25	3	SL021133	Q68J44	338599	RFU
X5957_30	Somatostatin-28	Somatostatin-28	SST	0.157217	0.000974916	0	5957-30	3	SL011510	P61278	6750	RFU
X21311_22	Jun dimerization protein 2	JDP2	JDP2	0.157178	0.00097783	0	21311-22	3	SL022078	Q8WYK2	122953	RFU
X13484_69	Collagen alpha-1(I) chain:N-term propeptide	CO1A1:N-term propeptide	COL1A1	0.157026	0.000989071	0	13484-69	3	SL025820	P02452	1277	RFU
X11989_35	ER membrane protein complex subunit 1	EMC1	EMC1	0.156998	0.000991159	0	11989-35	3	SL019200	Q8N766	23065	RFU
X9077_10	Mannosyl-oligosaccharide 1,2-alpha-mannosidase IB	MA1A2	MAN1A2	0.156976	0.000992842	0	9077-10	3	SL018812	O60476	10905	RFU
X12476_50	Fructose-2,6-bisphosphatase TIGAR	TIGAR	TIGAR	0.156942	0.000995428	0	12476-50	3	SL013278	Q9NQ88	57103	RFU
X15524_30	Phosphoglycerate mutase 2	PGAM2	PGAM2	0.156904	0.000998252	0	15524-30	3	SL008043	P15259	5224	RFU
X3184_25	Coagulation factor VII	Coagulation Factor VII	F7	0.156886	0.000999635	0	3184-25	2	SL000358	P08709	2155	RFU
X21599_6	Cystathionine gamma-lyase	CGL	CTH	0.15678	0.00100763	0	21599-6	3	SL021997	P32929	1491	RFU
X9087_8	NHL repeat-containing protein 3	NHLC3	NHLRC3	0.156689	0.00101457	0	9087-8	3	SL018837	Q5JS37	387921	RFU
X17699_43	Protein timeless homolog	TIMELESS	TIMELESS	0.15666	0.00101682	0	17699-43	3	SL015589	Q9UNS1	8914	RFU
X9468_8	Vesicular integral-membrane protein VIP36	Lectin, mannose-binding 2	LMAN2	0.15649	0.00102993	0	9468-8	3	SL005403	Q12907	10960	RFU
X8950_4	Calcium-activated chloride channel regulator 2	CLCA2	CLCA2	0.15633	0.00104241	0	8950-4	3	SL018772	Q9UQC9	9635	RFU
X16802_31	OCIA domain-containing protein 1	OCAD1	OCIAD1	0.15625	0.00104865	0	16802-31	3	SL010530	Q9NX40	54940	RFU
X3035_80	Interleukin-19	IL-19	IL19	0.156228	0.00105044	0	3035-80	2	SL004354	Q9UHD0	29949	RFU
X6284_7	ALK and LTK ligand 2	F150B	ALKAL2	0.156142	0.00105722	0	6284-7	3	SL012605	Q6UX46	285016	RFU
X20593_10	Beta-1,3-galactosyltransferase 5	B3GT5	B3GALT5	0.156133	0.00105796	0	20593-10	3	SL018857	Q9Y2C3	10317	RFU
X24409_2	Retinol dehydrogenase 13	RDH13	RDH13	0.156099	0.00106062	0	24409-2	3	SL012706	Q8NBN7	112724	RFU
X6555_58	Stomatin-like protein 2, mitochondrial	Stomatin-like protein 2	STOML2	0.156044	0.00106501	0	6555-58	3	SL005295	Q9UJZ1	30968	RFU
X10990_21	Leucine-rich repeat serine/threonine-protein kinase 2	LRRK2	LRRK2	0.155973	0.00107075	0	10990-21	3	SL017128	Q5S007	120892	RFU
X6257_56	Cell growth regulator with EF hand domain protein 1	CGRE1	CGREF1	0.155893	0.00107718	0	6257-56	3	SL012800	Q99674	10669	RFU
X21392_15	Melanoma-associated antigen D1	MAGD1	MAGED1	0.155856	0.00108021	0	21392-15	3	SL013882	Q9Y5V3	9500	RFU
X21674_132	Butyrophilin subfamily 1 member A1	Butyrophilin 1A1	BTN1A1	0.155814	0.0010836	0	21674-132	3	SL005869	Q13410	696	RFU
X9959_60	Transmembrane protein 59-like	TM59L	TMEM59L	0.155727	0.00109066	0	9959-60	3	SL019199	Q9UK28	25789	RFU
X10440_26	CXADR-like membrane protein:Extracellular domain	ACAM:ECD	CLMP	0.155658	0.00109637	0	10440-26	3	SL025782	Q9H6B4	79827	RFU
X21786_25	Cyclin-dependent kinase-like 2	CDKL2	CDKL2	0.155617	0.00109975	0	21786-25	3	SL022500	Q92772	8999	RFU
X4891_50	Glucagon	Glucagon	GCG	0.155467	0.00111214	0	4891-50	1	SL000433	P01275	2641	RFU
X5061_27	ICOS ligand	B7-H2	ICOSLG	0.15533	0.00112361	0	5061-27	3	SL004853	O75144	23308	RFU
X25051_104	Fat mass and obesity-associated protein	FTO	FTO	0.155305	0.00112571	0	25051-104	3	SL016208	Q9C0B1	79068	RFU
X5695_5	BPI fold-containing family A member 2	SPLC2	BPIFA2	0.155296	0.00112643	0	5695-5	3	SL010290	Q96DR5	140683	RFU
X11433_11	Tectonic-2	TECT2	TCTN2	0.155253	0.00113007	0	11433-11	3	SL019456	Q96GX1	79867	RFU
X21327_12	Modulator of retrovirus infection homolog	MRI	CYREN	0.155207	0.00113402	0	21327-12	3	SL012812	Q9BWK5	78996	RFU
X15580_2	Ephrin type-A receptor 7	EPHA7	EPHA7	0.155108	0.00114237	0	15580-2	3	SL008537	Q15375	2045	RFU
X3390_72	PIK3CA/PIK3R1	PIK3CA/PIK3R1	PIK3CA|PIK3R1	0.155089	0.00114406	0	3390-72	2	SL010512	P42336|P27986	5290|5295	RFU
X18166_4	Rho-related GTP-binding protein RhoB	RHOB	RHOB	0.155009	0.00115091	0	18166-4	3	SL007317	P62745	388	RFU
X23325_18	Uncharacterized protein C16orf45	CP045	BMERB1	0.155007	0.00115105	0	23325-18	3	SL023305	Q96MC5	89927	RFU
X21549_144	Beta-tectorin	TECTB	TECTB	0.155004	0.00115129	0	21549-144	3	SL012787	Q96PL2	6975	RFU
X15535_3	Serine protease 27	Marapsin	PRSS27	0.154916	0.00115892	0	15535-3	3	SL011069	Q9BQR3	83886	RFU
X2714_78	Endothelial monocyte-activating polypeptide 2	EMAP-2	AIMP1	0.154853	0.00116434	0	2714-78	2	SL003334	Q12904	9255	RFU
X8778_3	Noggin	Noggin	NOG	0.154804	0.00116858	0	8778-3	3	SL004683	Q13253	9241	RFU
X9514_46	EF-hand calcium-binding domain-containing protein 14:C-term	K0494:C-term	EFCAB14	0.154782	0.00117051	0	9514-46	3	SL025898	O75071	9813	RFU
X8951_162	Chondroitin sulfate proteoglycan 4	CSPG4	CSPG4	0.154719	0.00117604	0	8951-162	3	SL008559	Q6UVK1	1464	RFU
X7146_16	Protein disulfide-isomerase A4	PDIA4	PDIA4	0.154437	0.00120101	0	7146-16	3	SL006466	P13667	9601	RFU
X24423_9	Protein phosphatase 1 regulatory subunit 3G	PP13G	None	0.154378	0.00120629	0	24423-9	3	SL023765	B7ZBB8	648791	RFU
X17366_6	DCN1-like protein 1	DCNL1	DCUN1D1	0.154305	0.00121289	0	17366-6	3	SL010950	Q96GG9	54165	RFU
X2682_68	60 kDa heat shock protein, mitochondrial	HSP 60	HSPD1	0.154201	0.00122225	0	2682-68	1	SL000450	P10809	3329	RFU
X10924_258	Neuferricin	NEUFC	CYB5D2	0.154185	0.00122372	0	10924-258	3	SL018077	Q8WUJ1	124936	RFU
X14619_8	Zinc finger protein 526	ZN526	ZNF526	0.154029	0.00123797	0	14619-8	3	SL020098	Q8TF50	116115	RFU
X9126_171	5'-nucleotidase domain-containing protein 3	NT5D3	NT5DC3	0.154011	0.00123968	0	9126-171	3	SL018814	Q86UY8	51559	RFU
X15582_25	Ficolin-1	FCN1	FCN1	0.153913	0.00124873	0	15582-25	3	SL010462	O00602	2219	RFU
X15432_1	Otoraplin	Otoraplin	OTOR	0.153807	0.00125855	0	15432-1	3	SL004684	Q9NRC9	56914	RFU
X4342_10	Intercellular adhesion molecule 1	sICAM-1	ICAM1	0.153772	0.00126182	0	4342-10	2	SL002922	P05362	3383	RFU
X8983_7	Golgi membrane protein 1	GOLM1	GOLM1	0.153715	0.00126715	0	8983-7	3	SL010628	Q8NBJ4	51280	RFU
X7919_278	Protein FAM3D	FAM3D	FAM3D	0.153531	0.00128458	0	7919-278	3	SL012769	Q96BQ1	131177	RFU
X7655_11	N-terminal pro-BNP	N-terminal pro-BNP	NPPB	0.153499	0.00128757	0	7655-11	3	SL002785	P16860	4879	RFU
X23023_21	Protein S100-A14	S100A14	S100A14	0.153491	0.00128836	0	23023-21	3	SL005106	Q9HCY8	57402	RFU
X20536_11	Endothelial cell-selective adhesion molecule	ESAM	ESAM	0.153338	0.00130301	0	20536-11	3	SL005160	Q96AP7	90952	RFU
X13082_9	Protein unc-45 homolog A	UN45A	UNC45A	0.153251	0.00131143	0	13082-9	3	SL011294	Q9H3U1	55898	RFU
X2590_69	Inactive tyrosine-protein kinase transmembrane receptor ROR1	ROR1	ROR1	0.153135	0.00132266	0	2590-69	4	SL006114	Q01973	4919	RFU
X20069_23	Glycine N-acyltransferase-like protein 2	GLYL2	GLYATL2	0.153011	0.00133485	0	20069-23	3	SL021947	Q8WU03	219970	RFU
X8660_5	Olfactomedin-like protein 3	OLFL3	OLFML3	0.152921	0.00134371	0	8660-5	3	SL009409	Q9NRN5	56944	RFU
X17742_2	Ras-related protein R-Ras	RRAS	RRAS	0.152895	0.00134639	0	17742-2	3	SL008021	P10301	6237	RFU
X14628_72	F-box only protein 3	FBX3	FBXO3	0.152869	0.00134895	0	14628-72	3	SL020051	Q9UK99	26273	RFU
X8924_55	Neuron-specific vesicular protein calcyon	CALY	CALY	0.152696	0.00136622	0	8924-55	3	SL018108	Q9NYX4	50632	RFU
X24921_73	HIRA-interacting protein 3	HIRP3	HIRIP3	0.152633	0.00137262	0	24921-73	3	SL015196	Q9BW71	8479	RFU
X5360_9	RAC-beta serine/threonine-protein kinase	PKB beta	AKT2	0.152521	0.00138396	0	5360-9	2	SL003722	P31751	208	RFU
X22047_46	Collagen alpha-1(V) chain	CO5A1	COL5A1	0.152499	0.00138615	0	22047-46	3	SL007149	P20908	1289	RFU
X8474_6	Inactive tyrosine-protein kinase transmembrane receptor ROR1	ROR1	ROR1	0.152416	0.00139471	0	8474-6	3	SL006114	Q01973	4919	RFU
X9277_16	Regenerating islet-derived protein 3-alpha	PAP1	REG3A	0.152373	0.00139912	0	9277-16	3	SL002648	Q06141	5068	RFU
X3329_14	Peptidoglycan recognition protein 1	PGRP-S	PGLYRP1	0.1523	0.00140663	0	3329-14	2	SL004515	O75594	8993	RFU
X19170_25	DNA polymerase epsilon subunit 3	DPOE3	POLE3	0.152265	0.00141021	0	19170-25	3	SL006751	Q9NRF9	54107	RFU
X4482_66	Complement C5b-C6 complex	C5b, 6 Complex	C5|C6	0.152209	0.00141605	0	4482-66	2	SL000321	P01031|P13671	727|729	RFU
X23424_4	Ankyrin repeat domain-containing protein 63	ANR63	None	0.152094	0.00142802	0	23424-4	3	SL023786	C9JTQ0	100131244	RFU
X12581_39	Inositol monophosphatase 2	IMPA2	IMPA2	0.152078	0.00142969	0	12581-39	3	SL014587	O14732	3613	RFU
X9178_30	Neuregulin-1	NEUREGULIN-1	NRG1	0.15201	0.00143685	0	9178-30	3	SL004297	Q02297	3084	RFU
X2686_67	Insulin-like growth factor-binding protein 6	IGFBP-6	IGFBP6	0.151996	0.0014384	0	2686-67	2	SL005172	P24592	3489	RFU
X23578_6	Small integral membrane protein 3	SMIM3	SMIM3	0.151941	0.00144412	0	23578-6	3	SL023242	Q9BZL3	85027	RFU
X25291_27	Pleckstrin homology domain-containing family M member 2	PKHM2	PLEKHM2	0.151884	0.00145027	0	25291-27	3	SL023671	Q8IWE5	23207	RFU
X2685_21	Insulin-like growth factor-binding protein 5	IGFBP-5	IGFBP5	0.151649	0.00147538	0	2685-21	2	SL004676	P24593	3488	RFU
X9864_38	Tetratricopeptide repeat protein 1	TTC1	TTC1	0.151643	0.00147604	0	9864-38	3	SL019155	Q99614	7265	RFU
X5463_22	Growth arrest-specific protein 1	GAS1	GAS1	0.151611	0.00147948	0	5463-22	3	SL000658	P54826	2619	RFU
X7875_86	Pleckstrin	PLEK	PLEK	0.151511	0.00149039	0	7875-86	3	SL011175	P08567	5341	RFU
X23276_14	UPF0561 protein C2orf68	CB068	C2orf68	0.151494	0.00149218	0	23276-14	3	SL023548	Q2NKX9	388969	RFU
X5736_1	Trem-like transcript 2 protein	TRML2	TREML2	0.151451	0.00149687	0	5736-1	3	SL006573	Q5T2D2	79865	RFU
X10882_12	Desmocollin-1	Desmocollin-1	DSC1	0.15133	0.00151023	0	10882-12	3	SL005718	Q08554	1823	RFU
X17794_6	Phosphomannomutase 2	Phosphomannomutase 2	PMM2	0.151283	0.0015154	0	17794-6	3	SL005762	O15305	5373	RFU
X13432_9	Protrudin:Cytoplasmic domain, region 1, isoform 6	ZFY27:CD region 1	ZFYVE27	0.151037	0.00154288	0	13432-9	3	SL026028	Q5T4F4	118813	RFU
X13552_7	Switch-associated protein 70	SWP70	SWAP70	0.150995	0.00154754	0	13552-7	3	SL010879	Q9UH65	23075	RFU
X7831_39	Retinol-binding protein 4	RBP	RBP4	0.150989	0.00154832	0	7831-39	3	SL000566	P02753	5950	RFU
X12891_1	MICAL-like protein 2	MILK2	MICALL2	0.150694	0.00158192	0	12891-1	3	SL019924	Q8IY33	79778	RFU
X21755_27	Ubiquitin carboxyl-terminal hydrolase 12	UBP12	USP12	0.150676	0.00158399	0	21755-27	3	SL022670	O75317	219333	RFU
X10419_1	Scavenger receptor class A member 5	SCAR5	SCARA5	0.150663	0.00158548	0	10419-1	3	SL014110	Q6ZMJ2	286133	RFU
X10780_10	Ras-related protein Rab-3D	RAB3D	RAB3D	0.150537	0.00160003	0	10780-10	3	SL008723	O95716	9545	RFU
X20402_11	Trafficking protein particle complex subunit 2	TPC2A	TRAPPC2	0.150511	0.00160311	0	20402-11	3	SL022266	P0DI81	6399	RFU
X18177_49	NEDD8-activating enzyme E1 regulatory subunit	ULA1	NAE1	0.150274	0.00163093	0	18177-49	3	SL007410	Q13564	8883	RFU
X4280_47	Proteasome subunit alpha type-2	PSA2	PSMA2	0.150273	0.00163108	0	4280-47	2	SL008865	P25787	5683	RFU
X22059_56	Palmdelphin	PALMD	PALMD	0.150222	0.00163714	0	22059-56	3	SL021780	Q9NP74	54873	RFU
X12356_65	Sorcin	Sorcin	SRI	0.150179	0.00164217	0	12356-65	3	SL005002	P30626	6717	RFU
X15308_108	Brorin	VWC2	VWC2	0.150163	0.00164417	0	15308-108	3	SL012520	Q2TAL6	375567	RFU
X21945_4	Protein Wnt-5b	WNT5B	WNT5B	0.150116	0.00164977	0	21945-4	3	SL012829	Q9H1J7	81029	RFU
X20547_5	Neuronal acetylcholine receptor subunit beta-3	ACHB3	CHRNB3	0.150107	0.00165079	0	20547-5	3	SL021685	Q05901	1142	RFU
X2747_3	NKG2D ligand 3	ULBP-3	ULBP3	0.150101	0.00165153	0	2747-3	2	SL005229	Q9BZM4	79465	RFU
X18338_26	Isocitrate dehydrogenase [NADP] cytoplasmic	IDH	IDH1	0.150072	0.001655	0	18338-26	3	SL004995	O75874	3417	RFU
X22579_93	Neurexin-1-beta	NRX1B	NRXN1	0.150046	0.00165807	0	22579-93	3	SL009054	P58400	9378	RFU
X10716_35	26S proteasome non-ATPase regulatory subunit 5	PSMD5	PSMD5	0.149939	0.00167098	0	10716-35	3	SL010942	Q16401	5711	RFU
X6512_68	Kremen protein 1	KREM1	KREMEN1	0.149859	0.00168068	0	6512-68	3	SL008768	Q96MU8	83999	RFU
X4136_40	Interleukin-17D	IL-17D	IL17D	0.149686	0.00170185	0	4136-40	2	SL004353	Q8TAD2	53342	RFU
X13105_7	Synaptosomal-associated protein 25	SNP25	SNAP25	0.149686	0.00170195	0	13105-7	3	SL007311	P60880	6616	RFU
X3630_27	Cell adhesion molecule 3	Nectin-like protein 1	CADM3	0.149675	0.00170327	0	3630-27	4	SL004804	Q8N126	57863	RFU
X4546_27	Adhesion G protein-coupled receptor E2	EMR2	ADGRE2	0.149659	0.00170523	0	4546-27	3	SL008822	Q9UHX3	30817	RFU
X15622_13	Opioid-binding protein/cell adhesion molecule	OBCAM	OPCML	0.149513	0.00172334	0	15622-13	3	SL005491	Q14982	4978	RFU
X18330_7	Phosphoglucomutase-2	PGM2	PGM2	0.149475	0.00172808	0	18330-7	3	SL010957	Q96G03	55276	RFU
X21528_12	Bcl-2-modifying factor	BMF	BMF	0.149303	0.00174969	0	21528-12	3	SL022503	Q96LC9	90427	RFU
X9536_16	Epididymal secretory protein E3-alpha	EP3A	EDDM3A	0.149299	0.00175012	0	9536-16	3	SL012501	Q14507	10876	RFU
X4588_1	Pancreatic hormone	PH	PPY	0.149279	0.00175272	0	4588-1	2	SL011499	P01298	5539	RFU
X23267_5	BTB/POZ domain-containing protein KCTD6	KCTD6	KCTD6	0.149157	0.00176819	0	23267-5	3	SL022557	Q8NC69	200845	RFU
X21985_61	Integrin beta-1-binding protein 2	ITBP2	ITGB1BP2	0.149113	0.00177382	0	21985-61	3	SL019592	Q9UKP3	26548	RFU
X22476_115	Homeobox protein Hox-D4	HXD4	HOXD4	0.1491	0.00177543	0	22476-115	3	SL022788	P09016	3233	RFU
X10626_116	Alpha-N-acetylgalactosaminide alpha-2,6-sialyltransferase 3	SIA7C	ST6GALNAC3	0.149052	0.00178167	0	10626-116	3	SL018611	Q8NDV1	256435	RFU
X12869_68	Probable ATP-dependent RNA helicase DDX6	DDX6	DDX6	0.149048	0.00178208	0	12869-68	3	SL019938	P26196	1656	RFU
X15381_45	Discoidin domain-containing receptor 2	Discoidin domain receptor 2	DDR2	0.148954	0.00179423	0	15381-45	3	SL004120	Q16832	4921	RFU
X11218_84	Thiopurine S-methyltransferase	TPMT	TPMT	0.148611	0.00183911	0	11218-84	3	SL019351	P51580	7172	RFU
X5610_32	Protein FAM171A1	CJ038	FAM171A1	0.148602	0.00184022	0	5610-32	3	SL008349	Q5VUB5	221061	RFU
X5060_62	Programmed cell death 1 ligand 1	B7-H1	CD274	0.148561	0.00184563	0	5060-62	3	SL004852	Q9NZQ7	29126	RFU
X13591_31	DNA primase small subunit	PRI1	PRIM1	0.14843	0.00186314	0	13591-31	3	SL020210	P49642	5557	RFU
X11949_25	Epidermal growth factor:Cytoplasmic domain	EGF:CD	EGF	0.148374	0.00187057	0	11949-25	3	SL025843	P01133	1950	RFU
X15583_18	Fc receptor-like B	FCRLB	FCRLB	0.148362	0.00187231	0	15583-18	3	SL012568	Q6BAA4	127943	RFU
X2615_60	Ephrin-A5	Ephrin-A5	EFNA5	0.148325	0.00187721	0	2615-60	2	SL004141	P52803	1946	RFU
X23300_3	RNA-binding protein with multiple splicing 2	RBPS2	RBPMS2	0.1483	0.00188058	0	23300-3	3	SL023267	Q6ZRY4	348093	RFU
X24982_33	MAGUK p55 subfamily member 5	MPP5	MPP5	0.148244	0.00188815	0	24982-33	3	SL019481	Q8N3R9	64398	RFU
X7886_26	Serine palmitoyltransferase 1	SPTC1	SPTLC1	0.14824	0.00188873	0	7886-26	3	SL016373	O15269	10558	RFU
X24470_20	Poly(rC)-binding protein 3	PCBP3	PCBP3	0.148155	0.00190025	0	24470-20	3	SL018915	P57721	54039	RFU
X9487_60	Somatoliberin	Growth hormone-releasing factor	GHRH	0.148046	0.00191508	0	9487-60	3	SL005255	P01286	2691	RFU
X23259_23	EEF1A lysine methyltransferase 1	EFMT1	EEF1AKMT1	0.148021	0.00191859	0	23259-23	3	SL023427	Q8WVE0	221143	RFU
X12731_12	Pleckstrin homology domain-containing family A member 7	PKHA7	PLEKHA7	0.14797	0.00192554	0	12731-12	3	SL019906	Q6IQ23	144100	RFU
X12352_70	Arrestin domain-containing protein 3	ARRD3	ARRDC3	0.147953	0.00192799	0	12352-70	3	SL019698	Q96B67	57561	RFU
X12482_5	Nucleosome-remodeling factor subunit BPTF	BPTF	BPTF	0.147918	0.00193272	0	12482-5	3	SL007512	Q12830	2186	RFU
X23929_159	Proline-rich transmembrane protein 2	PRRT2	PRRT2	0.147877	0.00193844	0	23929-159	3	SL022187	Q7Z6L0	112476	RFU
X3647_49	Toll-like receptor 4:Lymphocyte antigen 96 complex	TLR4:MD-2 complex	TLR4|LY96	0.147813	0.00194729	0	3647-49	4	SL018625	O00206|Q9Y6Y9	7099|23643	RFU
X2635_61	Layilin	Layilin	LAYN	0.147602	0.00197698	0	2635-61	2	SL004646	Q6UX15	143903	RFU
X20399_7	Oxidoreductase-like domain-containing protein 1	OXLD1	OXLD1	0.147506	0.00199051	0	20399-7	3	SL022153	Q5BKU9	339229	RFU
X8028_22	Serine protease inhibitor Kazal-type 5	SPINK5	SPINK5	0.147402	0.00200539	0	8028-22	3	SL009201	Q9NQ38	11005	RFU
[truncated: 5,009 more rows]

## Sheet: Full Model Protein Weights
Model Rank	Analytes	TargetFullName	Target	EntrezGeneSymbol	Model Weight	Model Weigh ABS	Spearman Age	Spearman Age P	Correlation Significant	SeqId	SeqIdVersion	SomaId	UniProt	EntrezGeneID	Units
1	X3709_4	Alanine aminotransferase 1	ALT	GPT	2.89217	2.89217	0.503644	1.74408e-29	1	3709-4	2	SL000617	P24298	2875	RFU
2	X7251_64	Complement C1q tumor necrosis factor-related protein 3	C1QT3	C1QTNF3	-2.77878	2.77878	-0.236808	5.51181e-07	1	7251-64	3	SL012818	Q9BXJ4	114899	RFU
3	X15503_15	Left-right determination factor 2	Lefty-A	LEFTY2	2.62464	2.62464	0.548469	1.09498e-35	1	15503-15	3	SL004647	O00292	7044	RFU
4	X6420_4	Succinate dehydrogenase assembly factor 2, mitochondrial	SDHF2	SDHAF2	2.59762	2.59762	0.479221	1.79021e-26	1	6420-4	3	SL017454	Q9NX18	54949	RFU
5	X9900_36	Neurofilament heavy polypeptide	NFH	NEFH	2.47479	2.47479	0.644608	1.10726e-52	1	9900-36	3	SL019163	P12036	4744	RFU
6	X14049_17	Interleukin-7	IL-7	IL7	2.1669	2.1669	0.218771	3.90742e-06	1	14049-17	3	SL000483	P13232	3574	RFU
7	X20544_103	Glutamate receptor ionotropic, kainate 2	GRIK2	GRIK2	-2.13758	2.13758	0.0768463	0.108668	0	20544-103	3	SL021684	Q13002	2898	RFU
8	X4413_3	Antileukoproteinase	SLPI	SLPI	2.10651	2.10651	0.476088	4.18876e-26	1	4413-3	2	SL001888	P03973	6590	RFU
9	X19590_46	Pulmonary surfactant-associated protein D	SP-D	SFTPD	1.99709	1.99709	0.0901069	0.0598253	0	19590-46	3	SL004484	P35247	6441	RFU
10	X18893_26	Adhesion G-protein coupled receptor G1	GPR56	ADGRG1	1.92585	1.92585	0.423388	1.95568e-20	1	18893-26	3	SL009016	Q9Y653	9289	RFU
11	X15513_108	Prostasin	Prostasin	PRSS8	1.91739	1.91739	0.299699	1.60858e-10	1	15513-108	3	SL003260	Q16651	5652	RFU
12	X19261_12	Syntenin-2	SDCB2	SDCBP2	1.86289	1.86289	0.274656	5.29091e-09	1	19261-12	3	SL015225	Q9H190	27111	RFU
13	X21676_17	PAI-2	PAI-2	SERPINB2	-1.82338	1.82338	-0.0957668	0.0454109	0	21676-17	3	SL002790	P05120	5055	RFU
14	X13102_1	Protein FAM3D	FAM3D	FAM3D	1.80364	1.80364	0.237328	5.19639e-07	1	13102-1	3	SL012769	Q96BQ1	131177	RFU
15	X10366_11	Platelet-derived growth factor receptor alpha	PDGFRA	PDGFRA	-1.76212	1.76212	-0.144625	0.00244065	0	10366-11	3	SL001728	P16234	5156	RFU
16	X11390_24	Carbonic anhydrase-related protein	Carbonic Anhydrase VIII	CA8	1.71893	1.71893	0.0834568	0.081391	0	11390-24	3	SL004870	P35219	767	RFU
17	X18880_81	Collagen Type III	Collagen Type III	COL3A1	-1.71721	1.71721	-0.0300609	0.530822	0	18880-81	3	SL002805	P02461	1281	RFU
18	X22141_59	6-phosphofructo-2-kinase/fructose-2,6-bisphosphatase 1	F261	PFKFB1	1.64479	1.64479	0.0166405	0.728675	0	22141-59	3	SL022772	P16118	5207	RFU
19	X13485_20	Transmembrane protein 87B	TM87B	TMEM87B	-1.64201	1.64201	-0.287595	9.08589e-10	1	13485-20	3	SL020165	Q96K49	84910	RFU
20	X4374_45	Growth/differentiation factor 15	MIC-1	GDF15	1.551	1.551	0.61194	3.00613e-46	1	4374-45	2	SL003869	Q99988	9518	RFU
21	X4920_10	Lysozyme C	Lysozyme	LYZ	1.54551	1.54551	0.411703	2.62762e-19	1	4920-10	1	SL000510	P61626	4069	RFU
22	X3066_12	Galectin-3	Galectin-3	LGALS3	1.53969	1.53969	0.332241	1.01126e-12	1	3066-12	1	SL003744	P17931	3958	RFU
23	X5648_28	Chymotrypsinogen B2	CTRB2	CTRB2	-1.52605	1.52605	-0.162701	0.000639646	0	5648-28	3	SL017094	Q6GPI1	440387	RFU
24	X3603_60	C-type lectin domain family 7 member A	CLC7A	CLEC7A	1.48745	1.48745	0.021456	0.654662	0	3603-60	4	SL007640	Q9BXN2	64581	RFU
25	X18821_9	C4a anaphylatoxin	C4a	C4A|C4B	1.48371	1.48371	0.395916	7.50223e-18	1	18821-9	3	SL000317	P0C0L4|P0C0L5	720|100293534	RFU
26	X17786_5	Geranylgeranyl pyrophosphate synthase	GGPPS	GGPS1	-1.41732	1.41732	-0.237616	5.0296e-07	1	17786-5	3	SL020915	O95749	9453	RFU
27	X3083_71	Tumor necrosis factor receptor superfamily member 27	XEDAR	EDA2R	1.40431	1.40431	0.497509	1.04928e-28	1	3083-71	1	SL005233	Q9HAV5	60401	RFU
28	X14158_17	Annexin A5	Annexin V	ANXA5	-1.40364	1.40364	0.0298364	0.533897	0	14158-17	3	SL003848	P08758	308	RFU
29	X6304_8	Complement C1q tumor necrosis factor-related protein 1	C1QT1	C1QTNF1	1.39972	1.39972	0.456293	7.37788e-24	1	6304-8	3	SL012815	Q9BXJ1	114897	RFU
30	X15413_3	Phosphatidylcholine-sterol acyltransferase	LCAT	LCAT	-1.38843	1.38843	-0.124388	0.00924268	0	15413-3	3	SL006349	P04180	3931	RFU
31	X14121_24	Tumor necrosis factor receptor superfamily member 10D	TRAIL R4	TNFRSF10D	1.38477	1.38477	0.340123	2.69585e-13	1	14121-24	3	SL004159	Q9UBN6	8793	RFU
32	X13741_36	Insulin-like growth factor-binding protein 1	IGFBP-1	IGFBP1	1.3829	1.3829	0.309916	3.49886e-11	1	13741-36	3	SL000462	P08833	3484	RFU
33	X8756_41	Potassium voltage-gated channel subfamily E regulatory beta subunit 5:N-term, opposite side of membrane	KCE1L:N-term	KCNE5	-1.37662	1.37662	-0.182195	0.0001282	0	8756-41	3	SL025906	Q9UJ90	23630	RFU
34	X15558_63	Glutamyl aminopeptidase	AMPE	ENPEP	-1.35892	1.35892	0.0583781	0.223258	0	15558-63	3	SL008525	Q07075	2028	RFU
35	X19323_1	Receptor-binding cancer antigen expressed on SiSo cells	RCAS1	EBAG9	-1.34286	1.34286	-0.0435982	0.363233	0	19323-1	3	SL013709	O00559	9166	RFU
36	X8081_55	Inactive phospholipase D5	PLD5	PLD5	1.31779	1.31779	0.024889	0.603842	0	8081-55	3	SL018402	Q8N7P1	200150	RFU
37	X13118_5	SPARC-related modular calcium-binding protein 1	SMOC1	SMOC1	-1.31222	1.31222	0.0153044	0.7497	0	13118-5	3	SL011888	Q9H4F8	64093	RFU
38	X9177_6	Protein FAM3B	FAM3B	FAM3B	-1.31081	1.31081	-0.080483	0.0928857	0	9177-6	3	SL007306	P58499	54097	RFU
39	X14109_15	C-C motif chemokine 15	MIP-5	CCL15	1.30757	1.30757	0.508029	4.72801e-30	1	14109-15	3	SL003190	Q16663	6359	RFU
40	X18814_21	Inhibin beta A chain:Inhibin beta C chain heterodimer	Activin AC	INHBA|INHBC	1.30453	1.30453	0.498207	8.57163e-29	1	18814-21	3	SL020353	P08476|P55103	3624|3626	RFU
41	X15324_58	Ferritin light chain	Ferritin light chain	FTL	1.29339	1.29339	0.272458	7.07303e-09	1	15324-58	3	SL005628	P02792	2512	RFU
42	X15375_49	Carboxypeptidase B	Carboxypeptidase B1	CPB1	1.28798	1.28798	0.313098	2.1493e-11	1	15375-49	3	SL011428	P15086	1360	RFU
43	X15305_7	Secretagogin	Secretagogin	SCGN	1.27118	1.27118	0.286349	1.08089e-09	1	15305-7	3	SL005696	O76038	10590	RFU
44	X21229_5	Transmembrane and immunoglobulin domain-containing protein 2	TMIG2	TMIGD2	-1.26879	1.26879	-0.197078	3.34256e-05	1	21229-5	3	SL008735	Q96BF3	126259	RFU
45	X15304_1	Regenerating islet-derived protein 3-alpha	PAP1	REG3A	1.26327	1.26327	0.499236	6.35569e-29	1	15304-1	3	SL002648	Q06141	5068	RFU
46	X19219_71	Nuclear transport factor 2	NTF-2	NUTF2	-1.26116	1.26116	-0.187172	8.27184e-05	1	19219-71	3	SL004942	P61970	10204	RFU
47	X11618_83	Transcriptional activator Myb	MYB	MYB	1.25476	1.25476	0.0310049	0.517993	0	11618-83	3	SL007101	P10242	4602	RFU
48	X9796_4	Bile salt-activated lipase	CEL	CEL	1.24437	1.24437	0.0622341	0.194113	0	9796-4	3	SL009338	P19835	1056	RFU
49	X4673_13	Interleukin-6	IL-6	IL6	-1.24215	1.24215	-0.128514	0.0071451	0	4673-13	2	SL000087	P05231	3569	RFU
50	X5664_57	Beta-defensin 106	D106A	DEFB106A	-1.23999	1.23999	-0.116983	0.0144099	0	5664-57	3	SL012682	Q8N104	245909	RFU
51	X17333_20	Medium-chain specific acyl-CoA dehydrogenase, mitochondrial	ACADM	ACADM	-1.22586	1.22586	-0.00919727	0.847963	0	17333-20	3	SL008026	P11310	34	RFU
52	X9459_7	Tumor necrosis factor receptor superfamily member 6	Fas, soluble	FAS	1.21271	1.21271	0.403881	1.41423e-18	1	9459-7	3	SL002731	P25445	355	RFU
53	X3186_2	Complement C2	C2	C2	-1.20783	1.20783	0.136726	0.00419031	0	3186-2	2	SL002525	P06681	717	RFU
54	X15584_9	Complement factor H-related protein 2	FHR2	CFHR2	1.20545	1.20545	0.17423	0.000252412	0	15584-9	3	SL002691	P36980	3080	RFU
55	X18289_16	C-C motif chemokine 15	MIP-5	CCL15	1.20544	1.20544	0.519307	1.50852e-31	1	18289-16	3	SL003190	Q16663	6359	RFU
56	X10082_251	Neurofilament light polypeptide	NFL	NEFL	1.20515	1.20515	0.62385	1.6616e-48	1	10082-251	3	SL019251	P07196	4747	RFU
57	X6294_11	B melanoma antigen 2	BAGE2	BAGE2	-1.20215	1.20215	-0.0764832	0.110353	0	6294-11	3	SL017389	Q86Y30	85319	RFU
58	X12715_30	mRNA-decapping enzyme 1B	DCP1B	DCP1B	1.17002	1.17002	-0.0198451	0.679089	0	12715-30	3	SL019904	Q8IZD4	196513	RFU
59	X9190_7	CD63 antigen	CD63	CD63	1.16789	1.16789	0.227912	1.47743e-06	1	9190-7	3	SL008837	P08962	967	RFU
60	X12764_3	Engulfment and cell motility protein 1	ELMO1	ELMO1	1.1591	1.1591	0.255918	5.79123e-08	1	12764-3	3	SL019856	Q92556	9844	RFU
61	X3290_50	CD109 antigen	CD109	CD109	1.15589	1.15589	0.340191	2.66475e-13	1	3290-50	2	SL008773	Q6YHK3	135228	RFU
62	X15431_31	Ornithine carbamoyltransferase, mitochondrial	OTCase	OTC	-1.15105	1.15105	-0.308495	4.34106e-11	1	15431-31	3	SL000531	P00480	5009	RFU
63	X23700_42	ATP-binding cassette sub-family F member 3	ABCF3	ABCF3	-1.14901	1.14901	-0.225439	1.92997e-06	1	23700-42	3	SL023306	Q9NUQ8	55324	RFU
64	X20921_1	PDZ domain-containing protein GIPC2	GIPC2	GIPC2	-1.13967	1.13967	-0.0323553	0.499922	0	20921-1	3	SL022053	Q8TF65	54810	RFU
65	X21344_31	Dimethyladenosine transferase 1, mitochondrial	TFB1M	TFB1M	1.13072	1.13072	0.164739	0.000545025	0	21344-31	3	SL022255	Q8WVM0	51106	RFU
66	X15631_18	Pregnancy-specific beta-1-glycoprotein 1	PSG1	PSG1	1.1226	1.1226	-0.133096	0.00532389	0	15631-18	3	SL014708	P11464	5669	RFU
67	X9316_67	WAP four-disulfide core domain protein 1	WFDC1	WFDC1	-1.11957	1.11957	-0.0730122	0.127521	0	9316-67	3	SL012843	Q9HC57	58189	RFU
68	X11219_95	Fibroblast growth factor-binding protein 3	FGFP3	FGFBP3	-1.11781	1.11781	-0.040273	0.40101	0	11219-95	3	SL012727	Q8TAT2	143282	RFU
69	X5204_13	Proteasome activator complex subunit 3	PSME3	PSME3	1.11173	1.11173	-0.190238	6.27937e-05	1	5204-13	3	SL005308	P61289	10197	RFU
70	X6580_29	Pregnancy zone protein	Pregnancy zone protein	PZP	1.11067	1.11067	0.0345239	0.471615	0	6580-29	3	SL004740	P20742	5858	RFU
71	X4496_60	Macrophage metalloelastase	MMP-12	MMP12	1.09511	1.09511	0.346903	8.38579e-14	1	4496-60	2	SL000522	P39900	4321	RFU
72	X5694_57	SPARC-related modular calcium-binding protein 1	SMOC1	SMOC1	-1.09437	1.09437	0.0496392	0.300505	0	5694-57	3	SL011888	Q9H4F8	64093	RFU
73	X8951_162	Chondroitin sulfate proteoglycan 4	CSPG4	CSPG4	1.06231	1.06231	0.154719	0.00117604	0	8951-162	3	SL008559	Q6UVK1	1464	RFU
74	X15608_5	Ribosomal protein S6 kinase beta-1	KS6B1	RPS6KB1	-1.05438	1.05438	-0.0775584	0.105422	0	15608-5	3	SL018792	P23443	6198	RFU
75	X20558_4	Ephrin type-A receptor 8	EPHA8	EPHA8	1.05228	1.05228	0.19001	6.41061e-05	1	20558-4	3	SL013763	P29322	2046	RFU
76	X16856_79	Microtubule-associated protein RP/EB family member 2	MARE2	MAPRE2	-1.04846	1.04846	-0.198057	3.04843e-05	1	16856-79	3	SL007443	Q15555	10982	RFU
77	X8467_9	Inhibin beta A chain:Inhibin beta B chain heterodimer	Activin AB	INHBA|INHBB	1.04577	1.04577	0.507896	4.91987e-30	1	8467-9	3	SL004837	P08476|P09529	3624|3625	RFU
78	X6575_79	ADAMTS-like protein 1	ATL1	ADAMTSL1	-1.04485	1.04485	0.104118	0.0295384	0	6575-79	3	SL012697	Q8N6G6	92949	RFU
79	X4982_54	Elafin	Elafin	PI3	1.03755	1.03755	0.350802	4.22963e-14	1	4982-54	1	SL004458	P19957	5266	RFU
80	X21492_19	Clusterin-like protein 1	CLUL1	CLUL1	-1.03211	1.03211	-0.0110417	0.817961	0	21492-19	3	SL012507	Q15846	27098	RFU
81	X15566_10	Calponin-1	Calponin-1	CNN1	1.03038	1.03038	0.536164	6.84122e-34	1	15566-10	3	SL004911	P51911	1264	RFU
82	X21883_17	Bone morphogenetic protein 5	BMP-5	BMP5	-1.02753	1.02753	0.0565769	0.237892	0	21883-17	3	SL003992	P22003	653	RFU
83	X23542_8	Golgi phosphoprotein 3-like	GLP3L	GOLPH3L	-1.02708	1.02708	-0.141175	0.00310081	0	23542-8	3	SL023328	Q9H4A5	55204	RFU
84	X3044_3	C-C motif chemokine 18	PARC	CCL18	1.0232	1.0232	0.332023	1.04833e-12	1	3044-3	2	SL003323	P55774	6362	RFU
85	X5934_1	Ferritin	Ferritin	FTH1|FTL	1.01982	1.01982	0.268018	1.26151e-08	1	5934-1	3	SL000420	P02794|P02792	2495|2512	RFU
86	X4342_10	Intercellular adhesion molecule 1	sICAM-1	ICAM1	1.00187	1.00187	0.153772	0.00126182	0	4342-10	2	SL002922	P05362	3383	RFU
87	X7875_86	Pleckstrin	PLEK	PLEK	-0.988859	0.988859	0.151511	0.00149039	0	7875-86	3	SL011175	P08567	5341	RFU
88	X13056_18	Orphan sodium- and chloride-dependent neurotransmitter transporter NTT5	S6A16	SLC6A16	0.985178	0.985178	0.116654	0.0146893	0	13056-18	3	SL019585	Q9GZN6	28968	RFU
89	X6993_8	5'-Nucleotidase	5'-Nucleotidase	NT5E	-0.98451	0.98451	-0.0467275	0.329782	0	6993-8	3	SL000246	P21589	4907	RFU
90	X22517_106	E3 SUMO-protein ligase NSE2	NSE2	NSMCE2	0.982558	0.982558	0.0582676	0.224137	0	22517-106	3	SL019471	Q96MF7	286053	RFU
91	X13499_30	Coagulation Factor VIII	Coagulation Factor VIII	F8	0.979331	0.979331	0.183069	0.000118801	0	13499-30	3	SL000359	P00451	2157	RFU
92	X9035_2	MAX-interacting protein 1	MXI1	MXI1	0.970102	0.970102	0.0185061	0.699654	0	9035-2	3	SL013792	P50539	4601	RFU
93	X9576_58	Motor neuron and pancreas homeobox protein 1	MNX1	MNX1	0.95936	0.95936	0.0340149	0.478179	0	9576-58	3	SL019054	P50219	3110	RFU
94	X14102_6	Granulysin	Granulysin	GNLY	0.958396	0.958396	0.186754	8.58611e-05	1	14102-6	3	SL000678	P22749	10578	RFU
95	X12508_9	Charged multivesicular body protein 3	CHMP3	CHMP3	0.956499	0.956499	0.133572	0.00516116	0	12508-9	3	SL008756	Q9Y3E7	100526767	RFU
96	X13452_113	Small integral membrane protein 13	SIM13	SMIM13	-0.952565	0.952565	-0.130248	0.00639906	0	13452-113	3	SL020075	P0DJ93	221710	RFU
97	X2768_56	Hemopexin	Hemopexin	HPX	0.95238	0.95238	0.111299	0.0199529	0	2768-56	2	SL000440	P02790	3263	RFU
98	X12630_8	Arfaptin-2	ARFP2	ARFIP2	0.943732	0.943732	0.305875	6.44272e-11	1	12630-8	3	SL019787	P53365	23647	RFU
99	X2871_73	DNA repair protein RAD51 homolog 1	RAD51	RAD51	-0.943533	0.943533	-0.00596373	0.901067	0	2871-73	2	SL006922	Q06609	5888	RFU
100	X13610_9	Melanoma-associated antigen 10	MAGE-10	MAGEA10	-0.942287	0.942287	0.0170332	0.722532	0	13610-9	3	SL005065	P43363	4109	RFU
101	X21781_9	Aspartoacylase-2	ACY3	ACY3	-0.940409	0.940409	-0.250768	1.08248e-07	1	21781-9	3	SL008741	Q96HD9	91703	RFU
102	X14227_21	Myosin light chain 6B	MYL6B	MYL6B	0.935254	0.935254	0.269468	1.04553e-08	1	14227-21	3	SL008040	P14649	140465	RFU
103	X23627_3	UPF0369 protein C6orf57	CF057	SDHAF4	0.923401	0.923401	0.0939016	0.0497992	0	23627-3	3	SL017257	Q5VUM1	135154	RFU
104	X10076_1	AP-4 complex subunit mu-1	AP4M1	AP4M1	-0.923368	0.923368	-0.0953172	0.0464379	0	10076-1	3	SL019225	O00189	9179	RFU
105	X23622_128	SOSS complex subunit C	SOSSC	INIP	-0.914146	0.914146	-0.0686826	0.151755	0	23622-128	3	SL023327	Q9NRY2	58493	RFU
106	X19742_3	Septin-5	Septin-5	SEPTIN5	0.911777	0.911777	0.301682	1.20186e-10	1	19742-3	3	SL015167	Q99719	5413	RFU
107	X18918_86	cAMP-specific 3',5'-cyclic phosphodiesterase 4A	PDE4A	PDE4A	-0.911563	0.911563	-0.0307342	0.521655	0	18918-86	3	SL011402	P27815	5141	RFU
108	X5116_62	Roundabout homolog 2	ROBO2	ROBO2	-0.910861	0.910861	-0.023866	0.618801	0	5116-62	2	SL007680	Q9HCK4	6092	RFU
109	X14250_115	Bleomycin hydrolase	BLMH	BLMH	0.907716	0.907716	-0.0260091	0.587651	0	14250-115	3	SL008191	Q13867	642	RFU
110	X9360_33	EGF-like repeat and discoidin I-like domain-containing protein 3	EDIL3	EDIL3	-0.902899	0.902899	-0.121629	0.0109347	0	9360-33	3	SL012367	O43854	10085	RFU
111	X5708_1	Liver-expressed antimicrobial peptide 2	LEAP2	LEAP2	0.901458	0.901458	0.263174	2.34343e-08	1	5708-1	3	SL007589	Q969E1	116842	RFU
112	X10977_55	Unique cartilage matrix-associated protein	UCMA	UCMA	0.896702	0.896702	0.337629	4.11259e-13	1	10977-55	3	SL017252	Q8WVF2	221044	RFU
113	X2827_23	Fractalkine	Fractalkine/CX3CL-1	CX3CL1	-0.892885	0.892885	0.0282266	0.556203	0	2827-23	2	SL000427	P78423	6376	RFU
114	X6962_5	HLA class II histocompatibility antigen, DR beta 3 chain	DRB3	HLA-DRB3	0.89172	0.89172	0.393496	1.23474e-17	1	6962-5	3	SL017963	P79483	3125	RFU
115	X8994_65	SLAM family member 8	SLAMF8	SLAMF8	-0.877869	0.877869	0.084868	0.076354	0	8994-65	3	SL010380	Q9P0V8	56833	RFU
116	X8043_153	Cartilage oligomeric matrix protein	COMP	COMP	0.87639	0.87639	0.395	9.06354e-18	1	8043-153	3	SL002530	P49747	1311	RFU
117	X12497_29	Tudor-interacting repair regulator protein	SDOS	NUDT16L1	-0.876071	0.876071	-0.0835191	0.0811634	0	12497-29	3	SL015180	Q9BRJ7	84309	RFU
118	X11358_15	Growth factor receptor-bound protein 10	GRB10	GRB10	-0.875484	0.875484	-0.187579	7.97681e-05	1	11358-15	3	SL013823	Q13322	2887	RFU
119	X3450_4	Kallikrein-6	Kallikrein 6	KLK6	0.871984	0.871984	0.316139	1.34168e-11	1	3450-4	2	SL001797	Q92876	5653	RFU
120	X9265_10	Glioma pathogenesis-related protein 1	GLIP1	GLIPR1	0.871846	0.871846	0.303477	9.21377e-11	1	9265-10	3	SL017117	P48060	11010	RFU
121	X10419_1	Scavenger receptor class A member 5	SCAR5	SCARA5	-0.871824	0.871824	0.150663	0.00158548	0	10419-1	3	SL014110	Q6ZMJ2	286133	RFU
122	X8359_149	Serine/threonine-protein kinase 17B	DRAK2	STK17B	-0.864203	0.864203	-0.205099	1.55148e-05	1	8359-149	3	SL016566	O94768	9262	RFU
123	X5063_12	Natural killer cell receptor 2B4	CD244	CD244	0.861783	0.861783	0.00735713	0.878115	0	5063-12	2	SL014188	Q9BZW8	51744	RFU
124	X12694_28	Probable dimethyladenosine transferase	DIM1	DIMT1	-0.859449	0.859449	-0.121899	0.010758	0	12694-28	3	SL019801	Q9UNQ2	27292	RFU
125	X16916_19	SLIT and NTRK-like protein 6	SLIK6	SLITRK6	0.856852	0.856852	0.139608	0.00345096	0	16916-19	3	SL018357	Q9H5Y7	84189	RFU
126	X21338_44	Nucleotide exchange factor SIL1	SIL1	SIL1	-0.855894	0.855894	-0.0185545	0.698907	0	21338-44	3	SL022226	Q9H173	64374	RFU
127	X14618_26	Vesicular, overexpressed in cancer, prosurvival protein 1	ECOP	VOPP1	-0.855729	0.855729	0.159076	0.000846421	0	14618-26	3	SL012766	Q96AW1	81552	RFU
128	X6371_50	Angiopoietin-related protein 7	ANGL7	ANGPTL7	-0.852398	0.852398	-0.190635	6.05746e-05	1	6371-50	3	SL007014	O43827	10218	RFU
129	X18429_10	Cadherin-1	Cadherin E	CDH1	-0.850467	0.850467	-0.0888419	0.0635177	0	18429-10	3	SL000055	P12830	999	RFU
130	X18290_6	Annexin A8	Annexin A8	ANXA8	-0.84724	0.84724	-0.0631604	0.187546	0	18290-6	3	SL004909	P13928	653145	RFU
131	X21739_7	Bifunctional UDP-N-acetylglucosamine 2-epimerase/N-acetylmannosamine kinase	GLCNE	GNE	0.842716	0.842716	0.183086	0.00011863	0	21739-7	3	SL022692	Q9Y223	10020	RFU
132	X21108_5	Uncharacterized metallophosphoesterase CSTP1	CSTP1	CPPED1	-0.841429	0.841429	0.0877744	0.0667775	0	21108-5	3	SL011288	Q9BRF8	55313	RFU
133	X24023_35	soluble Endothelial protein C receptor	sEPCR	PROCR	-0.837278	0.837278	0.108912	0.0227851	0	24023-35	3	SL003500	Q9UNN8	10544	RFU
134	X15426_5	Sialidase-1	NEUR1	NEU1	-0.836938	0.836938	-0.427958	6.88493e-21	1	15426-5	3	SL008692	Q99519	4758	RFU
135	X6356_3	Carboxypeptidase B	Carboxypeptidase B1	CPB1	0.83401	0.83401	0.320203	7.08847e-12	1	6356-3	3	SL011428	P15086	1360	RFU
136	X12338_27	Pikachurin	EGFLA	EGFLAM	-0.830311	0.830311	0.107665	0.0243991	0	12338-27	3	SL019671	Q63HQ2	133584	RFU
137	X4184_43	Eukaryotic translation initiation factor 4E-binding protein 2	4EBP2	EIF4EBP2	0.827763	0.827763	0.0605776	0.206273	0	4184-43	3	SL008378	Q13542	1979	RFU
138	X2579_17	Matrix metalloproteinase-9	MMP-9	MMP9	0.823292	0.823292	0.225274	1.96449e-06	1	2579-17	5	SL000527	P14780	4318	RFU
139	X16612_28	Syndecan-3	SDC3	SDC3	-0.820052	0.820052	0.134905	0.00472835	0	16612-28	3	SL020764	O75056	9672	RFU
140	X3122_6	Diablo homolog, mitochondrial	SMAC	DIABLO	-0.818288	0.818288	-0.0564725	0.23876	0	3122-6	2	SL003733	Q9NR28	56616	RFU
141	X9343_16	Interleukin-2 receptor subunit beta	IL-2 sRb	IL2RB	0.817032	0.817032	0.275903	4.48214e-09	1	9343-16	3	SL003306	P14784	3560	RFU
142	X3858_5	Low molecular weight phosphotyrosine protein phosphatase	PPAC	ACP1	0.816805	0.816805	0.0191106	0.690343	0	3858-5	1	SL008063	P24666	52	RFU
143	X5915_58	Peroxisomal targeting signal 1 receptor	PEX5	PEX5	-0.814527	0.814527	-0.141862	0.0029576	0	5915-58	3	SL012148	P50542	5830	RFU
144	X2666_53	Decorin	Bone proteoglycan II	DCN	0.809888	0.809888	0.0534146	0.265191	0	2666-53	2	SL004081	P07585	1634	RFU
145	X2747_3	NKG2D ligand 3	ULBP-3	ULBP3	-0.808891	0.808891	0.150101	0.00165153	0	2747-3	2	SL005229	Q9BZM4	79465	RFU
146	X7018_10	Ribosome biogenesis protein TSR3 homolog	TSR3	TSR3	0.808317	0.808317	0.0567208	0.236699	0	7018-10	3	SL018007	Q9UJK0	115939	RFU
147	X11617_1	Integrin alpha-L	LFA-1 alpha-L chain	ITGAL	0.808202	0.808202	-0.11688	0.014497	0	11617-1	3	SL004121	P20701	3683	RFU
148	X3376_49	Interleukin-17 receptor D	IL-17 RD	IL17RD	-0.808116	0.808116	0.0835111	0.0811925	0	3376-49	2	SL010613	Q8NFM7	54756	RFU
149	X15388_24	Low affinity immunoglobulin gamma Fc region receptor III-A	FcRIIIa	FCGR3A	0.807518	0.807518	0.169606	0.000369138	0	15388-24	3	SL004561	P08637	2214	RFU
150	X17800_33	SCAN domain-containing protein 1	SCAND1	SCAND1	-0.804617	0.804617	-0.1847	0.000102972	0	17800-33	3	SL006198	P57086	51282	RFU
151	X8106_15	Translocon-associated protein subunit alpha	SSRA	SSR1	-0.8029	0.8029	0.0731385	0.126862	0	8106-15	3	SL015513	P43307	6745	RFU
152	X12578_13	ADP-ribosylation factor 3	ARF3	ARF3	-0.802128	0.802128	0.00147275	0.97551	0	12578-13	3	SL006497	P61204	377	RFU
153	X22972_26	Gro-beta	Gro-b	CXCL2	0.795214	0.795214	0.0155724	0.745468	0	22972-26	3	SL003174	P19875	2920	RFU
154	X6605_17	Insulin-like growth factor-binding protein complex acid labile subunit	IGFALS	IGFALS	-0.794262	0.794262	-0.08225	0.0859087	0	6605-17	3	SL005608	P35858	3483	RFU
155	X24718_8	Leucine-rich repeat-containing protein 75A	LR75A	LRRC75A	0.793952	0.793952	0.0662869	0.166588	0	24718-8	3	SL023625	Q8NAA5	388341	RFU
156	X4842_62	Glypican-3	Glypican 3	GPC3	0.791976	0.791976	-0.0393935	0.411382	0	4842-62	2	SL000070	P51654	2719	RFU
157	X7840_64	Legumain	LGMN	LGMN	-0.791748	0.791748	-0.118006	0.0135707	0	7840-64	3	SL008909	Q99538	5641	RFU
158	X8459_10	Bone morphogenetic protein 6	BMP-6	BMP6	-0.786218	0.786218	0.0519826	0.278235	0	8459-10	3	SL003993	P22004	654	RFU
159	X3195_50	Granulysin	Granulysin	GNLY	0.785782	0.785782	0.185709	9.42013e-05	1	3195-50	2	SL000678	P22749	10578	RFU
160	X13742_66	Interleukin-22	IL-22	IL22	-0.782923	0.782923	-0.0392896	0.412618	0	13742-66	3	SL004347	Q9GZX6	50616	RFU
161	X8795_48	Transferrin receptor protein 1:Extracellular domain	TR:ECD	TFRC	-0.782141	0.782141	0.119859	0.0121599	0	8795-48	3	SL026014	P02786	7037	RFU
162	X11293_14	Leucine-rich repeat neuronal protein 1:Cytoplasmic domain	LRRN1:CD	LRRN1	-0.775805	0.775805	-0.170767	0.000335834	0	11293-14	3	SL025922	Q6UXK5	57633	RFU
163	X12820_1	GRB2-related adapter protein	GRAP	GRAP	0.775469	0.775469	0.0444901	0.35349	0	12820-1	3	SL019920	Q13588	10750	RFU
164	X5716_49	Putative chondrosarcoma-associated gene 1 protein	CSAG1	CSAG1	0.773863	0.773863	0.0429669	0.370229	0	5716-49	3	SL017101	Q6PB30	158511	RFU
165	X15581_16	Fibronectin type 3 and ankyrin repeat domains protein 1	FANK1	FANK1	0.771211	0.771211	0.209637	9.91556e-06	1	15581-16	3	SL019927	Q8TC84	92565	RFU
166	X22365_52	Cyclic AMP-dependent transcription factor ATF-5	ATF5	ATF5	0.766238	0.766238	0.116955	0.0144334	0	22365-52	3	SL023037	Q9Y2D1	22809	RFU
167	X5091_28	Leukocyte immunoglobulin-like receptor subfamily B member 2	ILT-4	LILRB2	0.765988	0.765988	0.408682	5.05973e-19	1	5091-28	3	SL005191	Q8N423	10288	RFU
168	X3284_75	Biglycan	BGN	BGN	0.765652	0.765652	0.185184	9.8675e-05	1	3284-75	1	SL007804	P21810	633	RFU
169	X5034_79	Trypsin-2	Trypsin 2	PRSS2	0.765172	0.765172	0.298234	1.99213e-10	1	5034-79	1	SL010388	P07478	5645	RFU
170	X9805_51	Semaphorin-4B	SEM4B	SEMA4B	0.7615	0.7615	0.538533	3.12686e-34	1	9805-51	3	SL009047	Q9NPR2	10509	RFU
171	X22580_29	Ephrin-A2	Ephrin-A2	EFNA2	0.756719	0.756719	-0.0179601	0.708105	0	22580-29	3	SL004843	O43921	1943	RFU
172	X14139_16	Neuregulin-4	NRG4	NRG4	0.752331	0.752331	0.206517	1.35036e-05	1	14139-16	3	SL007828	Q8WWG1	145957	RFU
173	X11480_1	Aldehyde dehydrogenase, dimeric NADP-preferring	Aldehyde dehydrogenase, class 3	ALDH3A1	0.752166	0.752166	-0.156561	0.00102439	0	11480-1	3	SL006130	P30838	218	RFU
174	X4272_46	Glucose-6-phosphate isomerase	PHI	GPI	0.750234	0.750234	0.446539	8.35379e-23	1	4272-46	2	SL000539	P06744	2821	RFU
175	X12626_6	Sentrin-specific protease 7	SENP7	SENP7	-0.7501	0.7501	-0.0381782	0.425972	0	12626-6	3	SL019816	Q9BQF6	57337	RFU
176	X12663_1	Thiosulfate sulfurtransferase	THTR	TST	-0.749631	0.749631	0.159648	0.000810113	0	12663-1	3	SL011234	Q16762	7263	RFU
177	X15386_7	Fatty acid-binding protein, adipocyte	FABPA	FABP4	0.748594	0.748594	0.353779	2.49203e-14	1	15386-7	3	SL005086	P15090	2167	RFU
178	X13731_14	Complement component C7	C7	C7	0.746627	0.746627	0.415903	1.04498e-19	1	13731-14	3	SL000323	P10643	730	RFU
179	X5807_77	CD70 antigen	CD70	CD70	-0.745766	0.745766	-0.189509	6.70712e-05	1	5807-77	3	SL007195	P32970	970	RFU
180	X3457_57	Periostin	Periostin	POSTN	0.740502	0.740502	0.495291	1.98972e-28	1	3457-57	1	SL005084	Q15063	10631	RFU
181	X12783_29	Heterogeneous nuclear ribonucleoprotein M	HNRPM	HNRNPM	-0.736059	0.736059	0.0842146	0.0786537	0	12783-29	3	SL008807	P52272	4670	RFU
182	X9276_7	Carboxypeptidase A2	CBPA2	CPA2	-0.734767	0.734767	0.0340079	0.47827	0	9276-7	3	SL009343	P48052	1358	RFU
183	X23176_17	Beta-dystroglycan	Beta-dystroglycan	DAG1	-0.733009	0.733009	0.0239645	0.617355	0	23176-17	3	SL004979	Q14118	1605	RFU
184	X13236_25	Protein Wnt-3a	WNT3A	WNT3A	-0.730827	0.730827	0.109163	0.0224724	0	13236-25	3	SL012449	P56704	89780	RFU
185	X25500_6	Rab11 family-interacting protein 3	RFIP3	RAB11FIP3	0.729801	0.729801	-0.0289826	0.545672	0	25500-6	3	SL013723	O75154	9727	RFU
186	X13988_67	NmrA-like family domain-containing protein 1	NMRL1	NMRAL1	-0.727131	0.727131	-0.100772	0.0352108	0	13988-67	3	SL020265	Q9HBL8	57407	RFU
187	X6374_7	Matrix metalloproteinase-20	MMP20	MMP20	0.726405	0.726405	-0.00381451	0.936625	0	6374-7	3	SL012374	O60882	9313	RFU
188	X3132_1	Vascular endothelial growth factor C	VEGF-C	VEGFC	0.720712	0.720712	-0.184624	0.000103668	0	3132-1	1	SL004486	P49767	7424	RFU
189	X6645_53	Periostin	Periostin	POSTN	0.717961	0.717961	0.519949	1.23482e-31	1	6645-53	3	SL005084	Q15063	10631	RFU
190	X10583_1	Transmembrane protein 108	TM108	TMEM108	-0.711144	0.711144	-0.0581763	0.224865	0	10583-1	3	SL018282	Q6UXF1	66000	RFU
191	X3396_54	Renin	Renin	REN	0.710282	0.710282	0.32821	1.95989e-12	1	3396-54	2	SL000565	P00797	5972	RFU
192	X7628_40	Cysteine-rich with EGF-like domain protein 1	CREL1	CRELD1	-0.707182	0.707182	0.18105	0.000141557	0	7628-40	3	SL012774	Q96HD1	78987	RFU
193	X25300_39	Mucosa-associated lymphoid tissue lymphoma translocation protein 1	MALT1	MALT1	0.705448	0.705448	-0.0494282	0.302566	0	25300-39	3	SL007743	Q9UDY8	10892	RFU
194	X16043_30	SHC-transforming protein 1:Phosphotyrosine Interaction Domain	SHC1:PID	SHC1	-0.702793	0.702793	-0.204965	1.572e-05	1	16043-30	3	SL025982	P29353	6464	RFU
195	X12498_12	Tax1-binding protein 3	TX1B3	TAX1BP3	0.702328	0.702328	0.422312	2.49465e-20	1	12498-12	3	SL019719	O14907	30851	RFU
196	X5680_54	Odorant-binding protein 2b	OBP2B	OBP2B	-0.69812	0.69812	-0.0691337	0.149078	0	5680-54	3	SL012845	Q9NPH6	29989	RFU
197	X22521_13	Homeobox protein OTX2	OTX2	OTX2	0.693028	0.693028	-0.137994	0.00384905	0	22521-13	3	SL022763	P32243	5015	RFU
198	X9368_64	Leucine-rich repeat and transmembrane domain-containing protein 1	LRTM1	LRTM1	0.692896	0.692896	0.0517522	0.280373	0	9368-64	3	SL017470	Q9HBL6	57408	RFU
199	X13690_26	Biglycan	BGN	BGN	0.692216	0.692216	0.203584	1.79775e-05	1	13690-26	3	SL007804	P21810	633	RFU
200	X7239_9	Glutathione S-transferase Mu 1	GST M1-1	GSTM1	-0.691042	0.691042	0.0682563	0.154319	0	7239-9	3	SL005254	P09488	2944	RFU
201	X11109_56	Sushi, von Willebrand factor type A, EGF and pentraxin domain-containing protein 1:Sushi 15-18	SVEP1:Sushi 15-18	SVEP1	-0.688879	0.688879	0.137881	0.00387845	0	11109-56	3	SL025995	Q4LDE5	79987	RFU
202	X16763_11	Leukocyte cell-derived chemotaxin-2	LECT2	LECT2	-0.687766	0.687766	-0.032485	0.498204	0	16763-11	3	SL017261	O14960	3950	RFU
203	X5703_26	Noelin	NOE1	OLFM1	-0.686426	0.686426	-0.044509	0.353286	0	5703-26	3	SL017108	Q99784	10439	RFU
204	X10624_45	Serine protease inhibitor Kazal-type 13	ISK13	SPINK13	0.685644	0.685644	0.051697	0.280887	0	10624-45	3	SL018582	Q1W4C9	153218	RFU
205	X10889_2	Melanocortin-2 receptor accessory protein 2	MRAP2	MRAP2	0.685036	0.685036	0.351377	3.8204e-14	1	10889-2	3	SL017998	Q96G30	112609	RFU
206	X11185_145	GTP cyclohydrolase 1	GCH1	GCH1	0.684459	0.684459	0.0139076	0.771882	0	11185-145	3	SL019341	P30793	2643	RFU
207	X21895_36	Interferon lambda-4	IFNL4	None	-0.680755	0.680755	-0.277859	3.44985e-09	1	21895-36	3	SL022648	K9M1U5	101180976	RFU
208	X8055_33	Integral membrane protein DGCR2/IDD	IDD	DGCR2	0.680012	0.680012	0.0139104	0.771838	0	8055-33	3	SL018370	P98153	9993	RFU
209	X21232_39	Benign Prostate specific Antigen	BPSA	KLK3	-0.679037	0.679037	0.0645868	0.177756	0	21232-39	3	SL002764	P07288	354	RFU
210	X19335_2	Hematological and neurological expressed 1 protein	HN1	JPT1	-0.677097	0.677097	0.235161	6.6351e-07	1	19335-2	3	SL005988	Q9UK76	51155	RFU
211	X14208_3	Retinoid-binding protein 7	RET7	RBP7	0.67659	0.67659	0.33566	5.72598e-13	1	14208-3	3	SL019932	Q96R05	116362	RFU
212	X3489_9	Ciliary neurotrophic factor	CNTF	CNTF	-0.676104	0.676104	-0.0610537	0.202722	0	3489-9	2	SL004331	P26441	1270	RFU
213	X25064_34	Type I inositol-3,4-bisphosphate 4-phosphatase	INP4A	INPP4A	-0.67488	0.67488	0.0967305	0.0432738	0	25064-34	3	SL016545	Q96PE3	3631	RFU
214	X2946_52	Complement factor D	Factor D	CFD	0.67452	0.67452	0.505008	1.16425e-29	1	2946-52	2	SL003327	P00746	1675	RFU
215	X8334_65	T-complex protein 11 homolog	TCP11	TCP11	-0.67337	0.67337	-0.193691	4.58005e-05	1	8334-65	3	SL018477	Q8WWU5	6954	RFU
216	X25256_153	Elongation factor 1-alpha 1	EF-1-alpha-1	EEF1A1	0.67248	0.67248	0.232492	8.93737e-07	1	25256-153	3	SL003681	P68104	1915	RFU
217	X5392_73	Tumor necrosis factor receptor superfamily member 6	Fas, soluble	FAS	0.670193	0.670193	0.406891	7.43822e-19	1	5392-73	2	SL002731	P25445	355	RFU
218	X11173_29	Allergin-1	MILR1	MILR1	0.667529	0.667529	0.193622	4.6092e-05	1	11173-29	3	SL019119	Q7Z6M3	284021	RFU
219	X6255_74	Probable carboxypeptidase X1	CPXM1	CPXM1	-0.664877	0.664877	0.0732538	0.126263	0	6255-74	3	SL012795	Q96SM3	56265	RFU
220	X9168_31	C-C motif chemokine 26	Eotaxin-3	CCL26	-0.664774	0.664774	-0.0568891	0.235309	0	9168-31	3	SL003170	Q9Y258	10344	RFU
221	X11421_10	EH domain-containing protein 4	EHD4	EHD4	-0.664485	0.664485	-0.0325209	0.497729	0	11421-10	3	SL008304	Q9H223	30844	RFU
222	X3351_1	Calcium/calmodulin-dependent protein kinase type II subunit beta	CAMK2B	CAMK2B	0.662176	0.662176	0.114665	0.0164819	0	3351-1	1	SL010492	Q13554	816	RFU
223	X19492_5	Kidney-associated antigen 1	KAAG1	KAAG1	-0.662082	0.662082	-0.118131	0.0134717	0	19492-5	3	SL021007	Q9UBP8	353219	RFU
224	X25948_18	Serine/threonine-protein kinase N2	PKN2	PKN2	-0.659607	0.659607	0.110037	0.0214096	0	25948-18	3	SL006548	Q16513	5586	RFU
225	X4785_30	Corticosteroid-binding globulin	CBG	SERPINA6	-0.659558	0.659558	-0.000162606	0.997296	0	4785-30	3	SL000347	P08185	866	RFU
226	X5301_7	Eotaxin	Eotaxin	CCL11	0.657741	0.657741	0.0782052	0.10254	0	5301-7	3	SL000406	P51671	6356	RFU
227	X3046_31	Resistin	resistin	RETN	0.656895	0.656895	0.348072	6.83635e-14	1	3046-31	1	SL004260	Q9HD89	56729	RFU
228	X15503_20	Left-right determination factor 2	Lefty-A	LEFTY2	0.65414	0.65414	0.202151	2.06451e-05	1	15503-20	3	SL004647	O00292	7044	RFU
229	X15686_49	Inhibin beta C chain	INHBC	INHBC	0.653258	0.653258	0.198375	2.9585e-05	1	15686-49	3	SL007288	P55103	3626	RFU
230	X14054_17	Interleukin-15 receptor subunit alpha	IL-15 Ra	IL15RA	0.652649	0.652649	0.298748	1.84842e-10	1	14054-17	3	SL004151	Q13261	3601	RFU
231	X15579_26	Ectonucleotide pyrophosphatase/phosphodiesterase family member 6	ENPP6	ENPP6	-0.648873	0.648873	-0.0590575	0.217908	0	15579-26	3	SL008780	Q6UWR7	133121	RFU
232	X5618_50	Protein FAM3B	FAM3B	FAM3B	-0.64716	0.64716	-0.0732104	0.126488	0	5618-50	3	SL007306	P58499	54097	RFU
233	X8369_102	Dystroglycan	DAG1	DAG1	-0.644859	0.644859	-0.0211835	0.658769	0	8369-102	3	SL018467	Q14118	1605	RFU
234	X25285_14	Kelch repeat and BTB domain-containing protein 11	KBTBB	KBTBD11	0.642856	0.642856	0.359325	9.16246e-15	1	25285-14	3	SL023668	O94819	9920	RFU
235	X20993_13	BEN domain-containing protein 6	BEND6	BEND6	-0.642618	0.642618	0.086681	0.0702577	0	20993-13	3	SL021964	Q5SZJ8	221336	RFU
236	X3196_6	Hyaluronan and proteoglycan link protein 1	HPLN1	HAPLN1	-0.640655	0.640655	-0.0447694	0.350473	0	3196-6	2	SL008023	P10915	1404	RFU
237	X16890_37	ADAMTS-like protein 1	ATL1	ADAMTSL1	-0.64052	0.64052	0.174707	0.000242574	0	16890-37	3	SL012697	Q8N6G6	92949	RFU
238	X6414_8	Out at first protein homolog	OAF	OAF	-0.639166	0.639166	0.181362	0.000137801	0	6414-8	3	SL008961	Q86UD1	220323	RFU
239	X20126_19	Glial fibrillary acidic protein	GFAP	GFAP	0.638962	0.638962	0.307446	5.08693e-11	1	20126-19	3	SL004271	P14136	2670	RFU
240	X15569_15	Collagen Type II	Collagen II	COL2A1	-0.637793	0.637793	0.11807	0.0135198	0	15569-15	3	SL002527	P02458	1280	RFU
241	X6629_3	Beta-defensin 1	HBD-1	DEFB1	0.636032	0.636032	0.0728735	0.128248	0	6629-3	3	SL004532	P60022	1672	RFU
242	X7983_1	Protocadherin gamma-C5	PCDGM	PCDHGC5	-0.635213	0.635213	-0.0147267	0.758851	0	7983-1	3	SL015369	Q9Y5F6	56097	RFU
243	X9774_59	RING finger protein 150	RN150	RNF150	0.634198	0.634198	0.091622	0.0556383	0	9774-59	3	SL018010	Q9ULK6	57484	RFU
244	X7922_5	Adrenomedullin	Adrenomedullin	ADM	0.633234	0.633234	0.343899	1.41179e-13	1	7922-5	3	SL002782	P35318	133	RFU
245	X10457_3	Interleukin-18 receptor accessory protein	IL-18 Rb	IL18RAP	0.624499	0.624499	0.118776	0.0129679	0	10457-3	3	SL004861	O95256	8807	RFU
246	X14106_46	Rap1 GTPase-GDP dissociation stimulator 1	GDP/GTP exchange protein	RAP1GDS1	-0.622457	0.622457	-0.0513652	0.28399	0	14106-46	3	SL003682	P52306	5910	RFU
247	X13460_4	Chondroadherin	CHAD	CHAD	-0.613648	0.613648	-0.190631	6.0596e-05	1	13460-4	3	SL012363	O15335	1101	RFU
248	X10815_2	Intracellular hyaluronan-binding protein 4	HABP4	HABP4	-0.61363	0.61363	-0.0143039	0.76557	0	10815-2	3	SL018601	Q5JVS0	22927	RFU
249	X12422_143	Arachidonate 15-lipoxygenase B	LX15B	ALOX15B	0.612346	0.612346	0.116184	0.0150969	0	12422-143	3	SL019693	O15296	247	RFU
250	X21487_20	Biogenesis of lysosome-related organelles complex 1 subunit 6	BL1S6	BLOC1S6	0.612112	0.612112	0.196849	3.415e-05	1	21487-20	3	SL021966	Q9UL45	26258	RFU
251	X13612_7	Cytohesin-interacting protein	CYTIP	CYTIP	-0.610072	0.610072	0.111925	0.0192635	0	13612-7	3	SL020195	O60759	9595	RFU
252	X18813_15	ATP-dependent RNA helicase DDX19A	DD19A	DDX19A	-0.60909	0.60909	-0.255498	6.09746e-08	1	18813-15	3	SL021131	Q9NUU7	55308	RFU
253	X9363_11	Cancer/testis antigen 55	CX048	CT55	-0.607315	0.607315	-0.0750623	0.117147	0	9363-11	3	SL017420	Q8WUE5	54967	RFU
254	X15384_15	Klotho	KLOTHO	KL	-0.604312	0.604312	-0.209112	1.0448e-05	1	15384-15	3	SL011369	Q9UEF7	9365	RFU
255	X23343_6	Protein rogdi homolog	ROGDI	ROGDI	-0.60292	0.60292	-0.0115923	0.809054	0	23343-6	3	SL023326	Q9GZN7	79641	RFU
256	X11825_27	Peroxisome proliferator-activated receptor gamma coactivator 1-alpha	PRGC1	PPARGC1A	-0.600786	0.600786	-0.0325504	0.497339	0	11825-27	3	SL013877	Q9UBK2	10891	RFU
257	X23656_9	Pseudouridylate synthase 7 homolog	PUS7	PUS7	-0.59978	0.59978	0.131636	0.00585275	0	23656-9	3	SL023416	Q96PZ0	54517	RFU
258	X15487_164	Liver carboxylesterase 1	carboxylesterase, liver	CES1	0.595496	0.595496	0.100939	0.0349068	0	15487-164	3	SL006149	P23141	1066	RFU
259	X10550_37	Bone morphogenetic protein receptor type-1B	BMP RIB	BMPR1B	0.594716	0.594716	-0.029202	0.542633	0	10550-37	3	SL004132	O00238	658	RFU
260	X17404_5	ADP-ribosylation factor-like protein 5B	ARL5B	ARL5B	0.593095	0.593095	0.214803	5.88463e-06	1	17404-5	3	SL019712	Q96KC2	221079	RFU
261	X6917_49	Leucine-rich repeat-containing protein 3	LRRC3	LRRC3	-0.591765	0.591765	-0.064127	0.180869	0	6917-49	3	SL018023	Q9BY71	81543	RFU
262	X15447_45	Sorbitol dehydrogenase	Sorbitol dehydrogenase	SORD	0.58864	0.58864	0.220166	3.37749e-06	1	15447-45	3	SL000574	Q00796	6652	RFU
263	X2182_54	Complement C4b	C4b	C4A|C4B	0.588023	0.588023	0.196504	3.52695e-05	1	2182-54	1	SL000318	P0C0L4|P0C0L5	720|100293534	RFU
264	X10043_31	Bromodomain-containing protein 4	BRD4	BRD4	-0.586348	0.586348	-0.122564	0.0103328	0	10043-31	3	SL019249	O60885	23476	RFU
265	X22143_6	F-box only protein 28	FBX28	FBXO28	0.586188	0.586188	-0.132101	0.00567935	0	22143-6	3	SL022934	Q9NVF7	23219	RFU
266	X7140_1	Chymotrypsin-like elastase family member 2A	ELA2A	CELA2A	0.584601	0.584601	0.0806806	0.0920838	0	7140-1	3	SL012410	P08217	63036	RFU
267	X9191_8	Trefoil factor 2	Trefoil factor 2	TFF2	0.584394	0.584394	0.441173	3.07186e-22	1	9191-8	3	SL002602	Q03403	7032	RFU
268	X17196_5	ATP-dependent Clp protease proteolytic subunit, mitochondrial	ClpP endopeptidase	CLPP	0.583063	0.583063	-0.0255635	0.594068	0	17196-5	3	SL011328	Q16740	8192	RFU
269	X9983_97	Inactive serine protease 35	PRS35	PRSS35	0.58027	0.58027	0.00322203	0.946452	0	9983-97	3	SL019202	Q8N3Z0	167681	RFU
270	X20968_22	Exosome complex component RRP46	EXOS5	EXOSC5	-0.577103	0.577103	-0.159908	0.000794106	0	20968-22	3	SL022036	Q9NQT4	56915	RFU
271	X16770_3	Lithostathine-1-beta	REG1B	REG1B	0.575186	0.575186	0.42016	4.04939e-20	1	16770-3	3	SL012438	P48304	5968	RFU
272	X24665_48	GTP-binding protein REM 1	REM1	REM1	-0.574959	0.574959	-0.083167	0.0824581	0	24665-48	3	SL019956	O75628	28954	RFU
273	X12515_45	Uridine-cytidine kinase 2	UCK2	UCK2	0.573325	0.573325	0.0981363	0.0403088	0	12515-45	3	SL019724	Q9BZX2	7371	RFU
274	X24637_3	Transcription elongation factor A protein-like 5	TCAL5	TCEAL5	0.573247	0.573247	0.404987	1.11755e-18	1	24637-3	3	SL023182	Q5H9L2	340543	RFU
275	X6064_4	Endoplasmic reticulum resident protein 44	TXNDC4	ERP44	0.572608	0.572608	0.527055	1.31148e-32	1	6064-4	3	SL005292	Q9BS26	23071	RFU
276	X2843_13	Kunitz-type protease inhibitor 2	SPINT2	SPINT2	0.572365	0.572365	0.0981033	0.0403764	0	2843-13	2	SL001897	O43291	10653	RFU
277	X18405_117	AP-1 complex subunit sigma-2	AP1S2	AP1S2	-0.572249	0.572249	-0.182011	0.000130263	0	18405-117	3	SL006495	P56377	8905	RFU
278	X10959_125	BET1-like protein	BET1L	BET1L	-0.569255	0.569255	-0.100209	0.0362504	0	10959-125	3	SL005478	Q9NYM9	51272	RFU
279	X5280_68	Mitochondrial glutamate carrier 2	GHC2	SLC25A18	-0.569088	0.569088	-0.0902328	0.0594677	0	5280-68	5	SL016563	Q9H1K4	83733	RFU
280	X5689_1	Beta-defensin 112	DB112	DEFB112	-0.568038	0.568038	-0.0225773	0.637872	0	5689-1	3	SL012531	Q30KQ8	245915	RFU
281	X4487_1	Fibroblast growth factor 7	FGF7	FGF7	-0.568038	0.568038	-0.0558992	0.243569	0	4487-1	1	SL001691	P21781	2252	RFU
282	X17806_6	Syntenin-1	Syntenin 1	SDCBP	0.563706	0.563706	-0.0312888	0.514166	0	17806-6	3	SL005369	O00560	6386	RFU
283	X21692_12	CD8A/CD8B Complex	CD8A/CD8B Complex	CD8A|CD8B	-0.562655	0.562655	-0.112208	0.0189578	0	21692-12	3	SL022702	P01732|P10966	925|926	RFU
284	X23403_64	Cdc42 effector protein 4	BORG4	CDC42EP4	-0.562501	0.562501	0.0426448	0.37383	0	23403-64	3	SL023298	Q9H3Q1	23580	RFU
285	X5596_75	T-cell surface glycoprotein CD5:Extracellular domain	CD5:ECD	CD5	0.562129	0.562129	0.420603	3.66619e-20	1	5596-75	3	SL025815	P06127	921	RFU
286	X20946_41	Gametocyte-specific factor 1	GTSF1	GTSF1	-0.560704	0.560704	0.0229976	0.631625	0	20946-41	3	SL022060	Q8WW33	121355	RFU
287	X13707_27	SPARC-like protein 1	SPARCL1	SPARCL1	0.558604	0.558604	0.113	0.0181262	0	13707-27	3	SL005488	Q14515	8404	RFU
288	X3736_60	Bone morphogenetic protein 6	BMP-6	BMP6	-0.556203	0.556203	0.0181493	0.705172	0	3736-60	3	SL003993	P22004	654	RFU
289	X4154_57	P-selectin	P-Selectin	SELP	0.555673	0.555673	0.38303	1.01615e-16	1	4154-57	2	SL000560	P16109	6403	RFU
290	X6545_58	Major prion protein	PRIO	PRNP	-0.552524	0.552524	-0.119448	0.0124616	0	6545-58	3	SL007074	P04156	5621	RFU
291	X3343_1	Aminoacylase-1	Aminoacylase-1	ACY1	-0.551987	0.551987	0.108073	0.0238602	0	3343-1	4	SL005574	Q03154	95	RFU
292	X21345_93	Retinol dehydrogenase 12	RDH12	RDH12	-0.551546	0.551546	0.0635456	0.184863	0	21345-93	3	SL022202	Q96NR8	145226	RFU
293	X18242_8	Sperm surface protein Sp17	Sperm protein 17	SPA17	-0.550976	0.550976	-0.0863507	0.0713378	0	18242-8	3	SL004276	Q15506	53340	RFU
294	X6392_7	WNT1-inducible-signaling pathway protein 2	WISP-2	CCN5	0.550727	0.550727	0.519743	1.31697e-31	1	6392-7	3	SL004674	O76076	8839	RFU
295	X2997_8	Junctional adhesion molecule B	JAM-B	JAM2	-0.550072	0.550072	0.106042	0.0266454	0	2997-8	1	SL005193	P57087	58494	RFU
296	X10833_64	Hedgehog-interacting protein	HHIP	HHIP	-0.548711	0.548711	0.0198429	0.679124	0	10833-64	3	SL012788	Q96QV1	64399	RFU
297	X3078_1	Placenta growth factor	PlGF	PGF	0.547898	0.547898	0.343222	1.58643e-13	1	3078-1	2	SL002640	P49763	5228	RFU
298	X4930_21	Stanniocalcin-1	Stanniocalcin-1	STC1	-0.547062	0.547062	0.167503	0.000437404	0	4930-21	1	SL005789	P52823	6781	RFU
299	X24923_27	Secernin-3	SCRN3	SCRN3	-0.546253	0.546253	-0.142733	0.00278474	0	24923-27	3	SL023613	Q0VDG4	79634	RFU
300	X22505_24	NAD kinase 2, mitochondrial	NAKD2	NADK2	0.54311	0.54311	0.0838085	0.0801115	0	22505-24	3	SL022938	Q4G0N4	133686	RFU
301	X24649_11	Protein N-terminal glutamine amidohydrolase	NTAQ1	NTAQ1	0.540095	0.540095	0.133293	0.00525591	0	24649-11	3	SL023296	Q96HA8	55093	RFU
302	X12717_65	TOX high mobility group box family member 3	TOX3	TOX3	0.534666	0.534666	-0.0549024	0.25209	0	12717-65	3	SL019861	O15405	27324	RFU
303	X9284_25	Secreted frizzled-related protein 4	SFRP4	SFRP4	-0.534592	0.534592	-0.00538422	0.910639	0	9284-25	3	SL008544	Q6FHJ7	6424	RFU
304	X12991_49	Cullin-9	CUL9	CUL9	0.534344	0.534344	0.0109383	0.819636	0	12991-49	3	SL019483	Q8IWT3	23113	RFU
305	X13984_23	ATP-dependent RNA helicase DDX25	DDX25	DDX25	0.533345	0.533345	0.119217	0.0126333	0	13984-23	3	SL020293	Q9UHL0	29118	RFU
306	X12702_13	E3 ubiquitin-protein ligase pellino homolog 2	PELI2	PELI2	-0.532055	0.532055	-0.201727	2.15028e-05	1	12702-13	3	SL019802	Q9HAT8	57161	RFU
307	X2771_35	Insulin-like growth factor-binding protein 1	IGFBP-1	IGFBP1	0.53062	0.53062	0.295361	3.01997e-10	1	2771-35	2	SL000462	P08833	3484	RFU
308	X17724_3	WW domain-containing oxidoreductase	WWOX	WWOX	-0.530002	0.530002	-0.0575753	0.229699	0	17724-3	3	SL006762	Q9NZC7	51741	RFU
309	X13634_209	Pirin	PIR	PIR	0.525956	0.525956	0.0846289	0.077189	0	13634-209	3	SL006975	O00625	8544	RFU
310	X11406_82	Isobutyryl-CoA dehydrogenase, mitochondrial	ACAD8	ACAD8	0.525727	0.525727	0.0662833	0.166611	0	11406-82	3	SL019452	Q9UKU7	27034	RFU
311	X21164_83	Homeobox protein TGIF2LX	TF2LX	TGIF2LX	-0.523912	0.523912	0.00274537	0.954365	0	21164-83	3	SL022257	Q8IUE1	90316	RFU
312	X16823_75	Apolipoprotein L3	APOL3	APOL3	-0.522333	0.522333	-0.0883798	0.0649124	0	16823-75	3	SL007053	O95236	80833	RFU
313	X19260_4	PDZ domain-containing protein GIPC1	GIPC1	GIPC1	0.520565	0.520565	-0.0495045	0.301821	0	19260-4	3	SL011152	O14908	10755	RFU
314	X4992_49	Granulins	GRN	GRN	0.520454	0.520454	0.398762	4.15458e-18	1	4992-49	1	SL007173	P28799	2896	RFU
315	X21208_163	CCAAT/enhancer-binding protein epsilon	CEBPE	CEBPE	-0.520389	0.520389	-0.0872043	0.0685741	0	21208-163	3	SL021168	Q15744	1053	RFU
316	X16900_29	MAM domain-containing glycosylphosphatidylinositol anchor protein 1	MDGA1	MDGA1	0.520018	0.520018	0.135542	0.00453341	0	16900-29	3	SL012713	Q8NFP4	266727	RFU
317	X19556_12	Complement receptor type 1	Complement receptor type 1	CR1	-0.519999	0.519999	0.0976123	0.0413933	0	19556-12	3	SL004554	P17927	1378	RFU
318	X21180_16	PI-PLC X domain-containing protein 3	PLCX3	PLCXD3	0.516746	0.516746	0.256083	5.67521e-08	1	21180-16	3	SL022171	Q63HM9	345557	RFU
319	X18315_38	Receptor-transporting protein 4	RTP4	RTP4	0.514997	0.514997	-0.0472045	0.324865	0	18315-38	3	SL015136	Q96DX8	64108	RFU
320	X25306_51	DAXX	DAXX	DAXX	0.514211	0.514211	-0.0399919	0.404308	0	25306-51	3	SL003741	Q9UER7	1616	RFU
321	X11551_16	SWI/SNF-related matrix-associated actin-dependent regulator of chromatin subfamily E member 1-related	HM20B	HMG20B	-0.514049	0.514049	-0.0950059	0.0471602	0	11551-16	3	SL019534	Q9P0W2	10362	RFU
322	X12477_42	Translin	TSN	TSN	0.513896	0.513896	0.0957072	0.0455459	0	12477-42	3	SL019734	Q15631	7247	RFU
323	X8569_147	ADP-ribosylation factor-like protein 8B	ARL8B	ARL8B	-0.513394	0.513394	0.0338262	0.480624	0	8569-147	3	SL008557	Q9NVJ2	55207	RFU
324	X13687_5	C-C motif chemokine 1	I-309	CCL1	0.512197	0.512197	0.164753	0.00054446	0	13687-5	3	SL003176	P22362	6346	RFU
325	X8036_75	Follitropin subunit beta	FSHB	FSHB	0.511446	0.511446	0.0224608	0.639608	0	8036-75	3	SL018408	P01225	2488	RFU
326	X2734_49	Natural cytotoxicity triggering receptor 2	NKp44	NCR2	-0.511395	0.511395	-0.0455762	0.341851	0	2734-49	4	SL005206	O95944	9436	RFU
327	X21758_65	Sentrin-specific protease 2	SENP2	SENP2	-0.510676	0.510676	-0.0172736	0.718781	0	21758-65	3	SL022660	Q9HC62	59343	RFU
328	X13494_6	Ceramide synthase 5	CERS5	CERS5	0.509645	0.509645	-0.101082	0.0346497	0	13494-6	3	SL020154	Q8N5B7	91012	RFU
329	X10781_19	C-type lectin domain family 4 member G	CLC4G	CLEC4G	-0.507777	0.507777	0.200858	2.33695e-05	1	10781-19	3	SL008886	Q6UXB4	339390	RFU
330	X9094_5	C-type lectin domain family 4 member C	CLC4C	CLEC4C	-0.505207	0.505207	0.00894681	0.852055	0	9094-5	3	SL018818	Q8WTT0	170482	RFU
331	X21105_23	Protein unc-119 homolog B	U119B	UNC119B	-0.504982	0.504982	0.121265	0.0111775	0	21105-23	3	SL022287	A6NIH7	84747	RFU
332	X2754_50	Complement C3	C3	C3	0.504364	0.504364	-0.0272757	0.569588	0	2754-50	2	SL000312	P01024	718	RFU
333	X4553_65	Hepatoma-derived growth factor-related protein 2	HDGR2	HDGFL2	-0.503097	0.503097	-0.0716985	0.134534	0	4553-65	3	SL014009	Q7Z4V5	84717	RFU
334	X11370_20	72 kDa inositol polyphosphate 5-phosphatase	INP5E	INPP5E	0.501764	0.501764	-0.0638159	0.182998	0	11370-20	3	SL019445	Q9NRR6	56623	RFU
335	X25409_5	Coiled-coil domain-containing protein 140	CC140	CCDC140	-0.501356	0.501356	-0.0582551	0.224236	0	25409-5	3	SL023701	Q96MF4	151278	RFU
336	X16304_6	Leucine-rich repeat-containing G-protein coupled receptor 4	LGR4	LGR4	-0.500736	0.500736	-0.0523593	0.274762	0	16304-6	3	SL017589	Q9BXB1	55366	RFU
337	X23352_9	Dysbindin	DTBP1	DTNBP1	0.499307	0.499307	0.0314794	0.511604	0	23352-9	3	SL023709	Q96EV8	84062	RFU
338	X3352_80	Carbonic anhydrase 6	Carbonic anhydrase 6	CA6	-0.499146	0.499146	0.00954442	0.842298	0	3352-80	3	SL010288	P23280	765	RFU
339	X24680_51	Thioredoxin domain-containing protein 1	TXND1	TMX1	0.49859	0.49859	0.0534691	0.264703	0	24680-51	3	SL007663	Q9H3N1	81542	RFU
340	X19564_61	Interferon regulatory factor 4	IRF4	IRF4	-0.497245	0.497245	-0.0706842	0.140149	0	19564-61	3	SL007438	Q15306	3662	RFU
341	X11110_4	Transmembrane protein 119	TM119	TMEM119	-0.495645	0.495645	-0.0402866	0.400851	0	11110-4	3	SL019320	Q4V9L6	338773	RFU
342	X15422_12	Myelin P2 protein	MYP2	PMP2	0.494753	0.494753	0.0878444	0.0665597	0	15422-12	3	SL019975	P02689	5375	RFU
343	X16785_45	Defensin-5	HD-5	DEFA5	0.494036	0.494036	0.292805	4.35578e-10	1	16785-45	3	SL004530	Q01523	1670	RFU
344	X10432_3	Uncharacterized protein KIAA1644	K1644	SHISAL1	-0.493748	0.493748	-0.087922	0.0663187	0	10432-3	3	SL018002	Q3SXP7	85352	RFU
345	X11634_32	Regulator of G-protein signaling 10	RGS10	RGS10	-0.493035	0.493035	-0.0347648	0.468525	0	11634-32	3	SL016376	O43665	6001	RFU
346	X21858_25	E3 ubiquitin-protein ligase SIAH1	SIAH1	SIAH1	0.491721	0.491721	0.047634	0.320477	0	21858-25	3	SL022224	Q8IUQ4	6477	RFU
347	X18385_4	26S proteasome non-ATPase regulatory subunit 10	PSD10	PSMD10	-0.491303	0.491303	-0.176313	0.000212017	0	18385-4	3	SL016384	O75832	5716	RFU
348	X10848_137	Butyrophilin-like protein 3	BTNL3	BTNL3	0.490052	0.490052	-0.0598529	0.211763	0	10848-137	3	SL018632	Q6UXE8	10917	RFU
349	X14100_63	Complement C1q subcomponent subunit C	C1QC	C1QC	0.487984	0.487984	0.214417	6.12162e-06	1	14100-63	3	SL007929	P02747	714	RFU
350	X24895_25	F-BAR and double SH3 domains protein 1	FCSD1	FCHSD1	0.485918	0.485918	0.422393	2.44949e-20	1	24895-25	3	SL023599	Q86WN1	89848	RFU
351	X2501_51	Cadherin-1	Cadherin E	CDH1	-0.485321	0.485321	0.0106303	0.824632	0	2501-51	3	SL000055	P12830	999	RFU
352	X2762_30	Fibroblast growth factor 19	FGF-19	FGF19	-0.484297	0.484297	0.0492071	0.304737	0	2762-30	2	SL004337	O95750	9965	RFU
353	X7785_1	Ephrin-B3:Cytoplasmic domain	Ephrin-B3:CD	EFNB3	-0.482482	0.482482	0.134138	0.00497302	0	7785-1	3	SL025849	Q15768	1949	RFU
354	X8064_125	Poliovirus receptor	Poliovirus receptor	PVR	0.482382	0.482382	-0.0546807	0.254013	0	8064-125	3	SL004634	P15151	5817	RFU
355	X15433_4	Proto-oncogene tyrosine-protein kinase Src	p60-Src	SRC	-0.482335	0.482335	-0.00464358	0.92289	0	15433-4	3	SL005268	P12931	6714	RFU
356	X2696_87	Persephin	Persephin	PSPN	-0.479594	0.479594	-0.00715142	0.881498	0	2696-87	2	SL004685	O60542	5623	RFU
357	X8236_8	UPF0729 protein C18orf32	CR032	C18orf32	-0.479586	0.479586	-0.0391747	0.413987	0	8236-8	3	SL018433	Q8TCD1	497661	RFU
358	X17447_52	Secreted frizzled-related protein 4	SFRP4	SFRP4	-0.479194	0.479194	-0.00748067	0.876085	0	17447-52	3	SL008544	Q6FHJ7	6424	RFU
359	X8828_21	Epithelial splicing regulatory protein 1	ESRP1	ESRP1	0.478895	0.478895	0.0631047	0.187936	0	8828-21	3	SL018672	Q6NXG1	54845	RFU
360	X17822_57	Ras-related and estrogen-regulated growth inhibitor	RERG	RERG	0.47859	0.47859	0.0141949	0.767304	0	17822-57	3	SL021020	Q96A58	85004	RFU
361	X2952_75	Insulin-like growth factor I	IGF-I	IGF1	-0.477426	0.477426	-0.149382	0.00173969	0	2952-75	2	SL000047	P05019	3479	RFU
362	X12382_2	Probable ATP-dependent RNA helicase DDX58	DDX58	DDX58	-0.476608	0.476608	0.112547	0.0185982	0	12382-2	3	SL019687	O95786	23586	RFU
363	X5798_3	BH3-interacting domain death agonist	BID	BID	-0.476408	0.476408	-0.00802047	0.867223	0	5798-3	3	SL003704	P55957	637	RFU
364	X5757_45	Neuroendocrine secretory protein 55	GNAS3	GNAS	0.469796	0.469796	-0.025232	0.598863	0	5757-45	3	SL017107	O95467	2778	RFU
365	X8346_9	Dipeptidyl peptidase 2	DPP2	DPP7	-0.469212	0.469212	-0.0712759	0.136852	0	8346-9	3	SL008916	Q9UHL4	29952	RFU
366	X5992_50	T-cell surface glycoprotein CD8 alpha chain	CD8A	CD8A	-0.467752	0.467752	-0.0505211	0.291988	0	5992-50	3	SL007072	P01732	925	RFU
367	X24443_8	Mortality factor 4-like protein 2	MO4L2	MORF4L2	0.465234	0.465234	0.371692	9.16459e-16	1	24443-8	3	SL021011	Q15014	9643	RFU
368	X4964_67	Endoplasmic reticulum aminopeptidase 1	ARTS1	ERAP1	-0.464605	0.464605	0.09297	0.0521206	0	4964-67	1	SL007729	Q9NZ08	51752	RFU
369	X8074_32	Transmembrane protein 70, mitochondrial	TMM70	TMEM70	-0.463954	0.463954	-0.0219599	0.647094	0	8074-32	3	SL018405	Q9BUB7	54968	RFU
370	X7065_1	Protein G6b:Isoform A, Extracellular domain	G6B:ECD	MPIG6B	0.463485	0.463485	0.250041	1.18115e-07	1	7065-1	4	SL025868	O95866	80739	RFU
371	X3761_4	Prostaglandin G/H synthase 2	COX-2	PTGS2	-0.46131	0.46131	-0.108048	0.0238927	0	3761-4	2	SL000027	P35354	5743	RFU
372	X7145_1	Inter-alpha-trypsin inhibitor heavy chain H3	ITIH3	ITIH3	0.461239	0.461239	0.37859	2.42911e-16	1	7145-1	3	SL006517	Q06033	3699	RFU
373	X3373_5	Granzyme H	Granzyme H	GZMH	-0.460896	0.460896	-0.166578	0.000470996	0	3373-5	2	SL004654	P20718	2999	RFU
374	X15535_3	Serine protease 27	Marapsin	PRSS27	0.459949	0.459949	0.154916	0.00115892	0	15535-3	3	SL011069	Q9BQR3	83886	RFU
375	X12670_15	Cell cycle checkpoint protein RAD1	RAD1	RAD1	-0.457327	0.457327	0.119539	0.0123943	0	12670-15	3	SL019800	O60671	5810	RFU
376	X11147_17	Trem-like transcript 1 protein:immunoreceptor tyrosine-based inhibition motif	TRML1:ITIM	TREML1	0.4569	0.4569	-0.0296515	0.536436	0	11147-17	3	SL026020	Q86YW5	340205	RFU
377	X18398_1	3-oxo-5-beta-steroid 4-dehydrogenase	AK1D1	AKR1D1	-0.454605	0.454605	-0.176165	0.000214673	0	18398-1	3	SL021346	P51857	6718	RFU
378	X11254_13	Papilin	PPN	PAPLN	-0.45297	0.45297	-0.163278	0.00061144	0	11254-13	3	SL012393	O95428	89932	RFU
379	X3024_18	Alpha-2-antiplasmin	a2-Antiplasmin	SERPINF2	-0.451115	0.451115	0.0113584	0.812835	0	3024-18	2	SL000250	P08697	5345	RFU
380	X10396_6	Induced myeloid leukemia cell differentiation protein Mcl-1	Mcl-1	MCL1	-0.44964	0.44964	0.172975	0.000280114	0	10396-6	3	SL003755	Q07820	4170	RFU
381	X7892_132	Protein FAM234B:N-term	K1467:N-term	FAM234B	0.449394	0.449394	-0.160961	0.000732218	0	7892-132	3	SL025904	A2RU67	57613	RFU
382	X21111_49	Hsp70-binding protein 1	HPBP1	HSPBP1	-0.448427	0.448427	0.142008	0.00292789	0	21111-49	3	SL022070	Q9NZL4	23640	RFU
383	X15570_99	Complement receptor type 2	Complement receptor type 2	CR2	-0.447969	0.447969	0.0525348	0.273155	0	15570-99	3	SL004551	P20023	1380	RFU
384	X23394_125	Growth arrest-specific protein 2	GAS2	GAS2	0.447946	0.447946	0.218483	4.02645e-06	1	23394-125	3	SL023440	O43903	2620	RFU
385	X7736_28	Opalin	OPALI	OPALIN	-0.446982	0.446982	-0.0959937	0.0448999	0	7736-28	3	SL018248	Q96PE5	93377	RFU
386	X8997_4	Neuronal pentraxin receptor	NPTXR	NPTXR	-0.446574	0.446574	-0.0976826	0.0412463	0	8997-4	3	SL008970	O95502	23467	RFU
387	X7757_5	HLA class II histocompatibility antigen, DQ alpha 2 chain	DQA2	HLA-DQA2	0.444797	0.444797	0.297286	2.28643e-10	1	7757-5	3	SL018237	P01906	3118	RFU
388	X14111_15	Thrombospondin-2	TSP2	THBS2	-0.444695	0.444695	-0.170668	0.000338585	0	14111-15	3	SL007206	P35442	7058	RFU
389	X10582_36	Protein O-mannose kinase	SG196	POMK	-0.44417	0.44417	0.04964	0.300497	0	10582-36	3	SL018286	Q9H5K3	84197	RFU
390	X23568_41	Homeobox protein Meis2	MEIS2	MEIS2	-0.443851	0.443851	-0.0294395	0.539354	0	23568-41	3	SL023304	O14770	4212	RFU
391	X22496_21	LYR motif-containing protein 1	LYRM1	LYRM1	0.443553	0.443553	-0.0191135	0.690298	0	22496-21	3	SL022811	O43325	57149	RFU
392	X6603_18	Anosmin-1	KALM	ANOS1	-0.442156	0.442156	-0.00227235	0.962221	0	6603-18	3	SL012426	P23352	3730	RFU
393	X13655_34	Nucleolin	Nucleolin	NCL	-0.442107	0.442107	-0.142215	0.00288647	0	13655-34	3	SL005695	P19338	4691	RFU
394	X11381_56	Ribose-phosphate pyrophosphokinase 1	PRPS1	PRPS1	0.442042	0.442042	-0.0563822	0.239513	0	11381-56	3	SL010934	P60891	5631	RFU
395	X25058_23	Membrane-associated phosphatidylinositol transfer protein 3	PITM3	PITPNM3	-0.439183	0.439183	0.00964587	0.840644	0	25058-23	3	SL023651	Q9BZ71	83394	RFU
396	X21107_5	Complex I intermediate-associated protein 30, mitochondrial	CIA30	NDUFAF1	0.438919	0.438919	-0.022936	0.632539	0	21107-5	3	SL022131	Q9Y375	51103	RFU
397	X16293_1	Somatoliberin	Growth hormone-releasing factor	GHRH	0.437047	0.437047	0.230068	1.16765e-06	1	16293-1	3	SL005255	P01286	2691	RFU
398	X10618_190	Low-density lipoprotein receptor-related protein 2	megalin	LRP2	-0.436266	0.436266	0.06943	0.147339	0	10618-190	3	SL004439	P98164	4036	RFU
399	X17751_68	Beta-crystallin B1	CRBB1	CRYBB1	-0.435469	0.435469	0.026842	0.575743	0	17751-68	3	SL020925	P53674	1414	RFU
400	X10916_44	Secretory phospholipase A2 receptor	PLA2R	PLA2R1	0.435083	0.435083	0.202851	1.92969e-05	1	10916-44	3	SL013523	Q13018	22925	RFU
401	X5644_60	Ribonuclease 4	RNAS4	RNASE4	0.434909	0.434909	0.396381	6.81491e-18	1	5644-60	3	SL007198	P34096	6038	RFU
402	X19252_67	Proteasome subunit beta type-2	PSB2	PSMB2	0.434749	0.434749	0.216818	4.78424e-06	1	19252-67	3	SL008675	P49721	5690	RFU
403	X3806_55	Ephrin type-A receptor 5	EphA5	EPHA5	-0.433564	0.433564	0.00713782	0.881721	0	3806-55	1	SL004844	P54756	2044	RFU
404	X2708_54	Tumor necrosis factor ligand superfamily member 18	TNFSF18	TNFSF18	-0.433353	0.433353	-0.145035	0.00237131	0	2708-54	2	SL004326	Q9UNG2	8995	RFU
405	X25412_53	FXYD domain-containing ion transport regulator 6	FXYD6	FXYD6	0.430143	0.430143	0.207666	1.20587e-05	1	25412-53	3	SL006726	Q9H0Q3	53826	RFU
406	X5988_49	Tumor necrosis factor ligand superfamily member 14	LIGHT	TNFSF14	0.430107	0.430107	-0.0152094	0.751203	0	5988-49	3	SL004648	O43557	8740	RFU
407	X25105_70	Eukaryotic translation initiation factor 2A	EIF2A	EIF2A	0.429922	0.429922	-0.0724766	0.130345	0	25105-70	3	SL013261	Q9BY44	83939	RFU
408	X7795_14	NKG2-E type II integral membrane protein:Isoform H, Cytoplasmic domain	NKG2E:CD	KLRC3	0.428004	0.428004	0.0896508	0.0611357	0	7795-14	3	SL025942	Q07444	3823	RFU
409	X21876_266	PRKCA-binding protein	PICK1	PICK1	0.427401	0.427401	0.318846	8.78157e-12	1	21876-266	3	SL022168	Q9NRD5	9463	RFU
410	X5594_87	LDLR chaperone MESD	MESD2	MESD	0.425523	0.425523	0.0909861	0.0573651	0	5594-87	3	SL012502	Q14696	23184	RFU
411	X11556_19	ADP-ribosylation factor GTPase-activating protein 1	ARFG1	ARFGAP1	0.423728	0.423728	0.283887	1.51954e-09	1	11556-19	3	SL015077	Q8N6T3	55738	RFU
412	X25902_27	Glutamate dehydrogenase 1, mitochondrial	DHE3	GLUD1	0.423403	0.423403	0.217254	4.57354e-06	1	25902-27	3	SL007997	P00367	2746	RFU
413	X18307_71	Inorganic pyrophosphatase 2, mitochondrial	PPase 2	PPA2	0.421073	0.421073	0.316898	1.19188e-11	1	18307-71	3	SL005288	Q9H2U2	27068	RFU
414	X25211_14	Guanine nucleotide-binding protein G(I)/G(S)/G(O) gamma-12 subunit	GBG12	GNG12	-0.420989	0.420989	-0.157005	0.000990672	0	25211-14	3	SL007740	Q9UBI6	55970	RFU
415	X8376_25	Lutropin subunit beta	LSHB	LHB	-0.41982	0.41982	0.00974572	0.839017	0	8376-25	4	SL018465	P01229	3972	RFU
416	X9008_6	Transmembrane gamma-carboxyglutamic acid protein 1:Pro-form, Extracellular domain	TMG1:Pro-form, ECD	PRRG1	0.418286	0.418286	0.201995	2.0956e-05	1	9008-6	3	SL026010	O14668	5638	RFU
417	X8556_5	Protein FAM134B	F134B	RETREG1	-0.416784	0.416784	0.123981	0.0094769	0	8556-5	3	SL018572	Q9H6L5	54463	RFU
418	X6649_51	Netrin-1	NET1	NTN1	0.416117	0.416117	0.345261	1.1156e-13	1	6649-51	3	SL012395	O95631	9423	RFU
419	X4916_2	Immunoglobulin D	IgD	IGHD	-0.415815	0.415815	-0.0242248	0.613536	0	4916-2	1	SL000460	P01880	3495 50802 3535	RFU
420	X3623_84	Lymphocyte antigen 86	LY86	LY86	0.414304	0.414304	0.438515	5.80581e-22	1	3623-84	4	SL007059	O95711	9450	RFU
421	X20165_4	Dihydropyrimidinase	DPYS	DPYS	0.413364	0.413364	0.182761	0.000122034	0	20165-4	3	SL008681	Q14117	1807	RFU
422	X17510_7	Signal recognition particle 14 kDa protein	SRP14	SRP14	-0.412935	0.412935	-0.00468838	0.922148	0	17510-7	3	SL013036	P37108	6727	RFU
423	X11144_10	Beta-defensin 116	DB116	DEFB116	-0.412039	0.412039	-0.128597	0.00710801	0	11144-10	3	SL012527	Q30KQ4	245930	RFU
424	X11487_4	Testican-1	Testican-1	SPOCK1	0.41203	0.41203	0.140405	0.00326853	0	11487-4	3	SL010384	Q08629	6695	RFU
425	X7986_98	N-acetylated-alpha-linked acidic dipeptidase 2	NALD2	NAALAD2	-0.411148	0.411148	0.113573	0.0175453	0	7986-98	3	SL018325	Q9Y3Q0	10003	RFU
426	X10830_5	EF-hand calcium-binding domain-containing protein 14:N-term	K0494:N-term	EFCAB14	-0.410304	0.410304	-0.150419	0.00161382	0	10830-5	3	SL025899	O75071	9813	RFU
427	X23618_23	Zinc finger protein 593	ZN593	ZNF593	0.406152	0.406152	-0.00674786	0.88814	0	23618-23	3	SL023295	O00488	51042	RFU
428	X9851_9	Fatty acid-binding protein, adipocyte	FABPA	FABP4	0.405601	0.405601	0.184404	0.000105691	0	9851-9	3	SL005086	P15090	2167	RFU
429	X14108_15	Transforming growth factor beta-1	TGF-b1	TGFB1	0.404667	0.404667	0.355054	1.98338e-14	1	14108-15	3	SL000584	P01137	7040	RFU
430	X16914_104	Monocyte differentiation antigen CD14, soluble	sCD14	CD14	0.403944	0.403944	0.421543	2.96711e-20	1	16914-104	3	SL001743	P08571	929	RFU
431	X2607_54	Cytokine receptor-like factor 1:Cardiotrophin-like cytokine factor 1 Complex	CLF-1/CLC Complex	CRLF1|CLCF1	0.403624	0.403624	0.143315	0.00267452	0	2607-54	2	SL004692	O75462|Q9UBD9	9244|23529	RFU
432	X17678_28	V-set and immunoglobulin domain-containing protein 4	VSIG4	VSIG4	0.403406	0.403406	0.41738	7.53225e-20	1	17678-28	3	SL006796	Q9Y279	11326	RFU
433	X8960_3	Endoplasmic reticulum aminopeptidase 2	LRAP	ERAP2	0.40202	0.40202	0.104926	0.0282929	0	8960-3	3	SL010614	Q6P179	64167	RFU
434	X13536_56	DNA polymerase iota	POLI	POLI	0.40142	0.40142	-0.00650163	0.892196	0	13536-56	3	SL020124	Q9UNA4	11201	RFU
435	X12392_30	ADP-ribosylation factor-like protein 1	ARL1	ARL1	0.399817	0.399817	0.383848	8.64058e-17	1	12392-30	3	SL019701	P40616	400	RFU
436	X11464_9	Transcription factor RelB	RELB	RELB	0.399473	0.399473	0.245783	1.95787e-07	1	11464-9	3	SL013813	Q01201	5971	RFU
437	X12656_1	Kinesin light chain 1	KLC1	KLC1	0.396597	0.396597	0.0505038	0.292154	0	12656-1	3	SL019807	Q07866	3831	RFU
438	X8248_222	Sialic acid-binding Ig-like lectin 14	SIG14	SIGLEC14	-0.396312	0.396312	0.262692	2.49061e-08	1	8248-222	3	SL014292	Q08ET2	100049587	RFU
439	X8854_59	Ribonucleoside-diphosphate reductase subunit M2 B	RIR2B	RRM2B	0.395527	0.395527	0.120093	0.0119912	0	8854-59	3	SL018712	Q7LG56	50484	RFU
440	X4383_97	Inhibin beta A chain:Inhibin beta B chain heterodimer	Activin AB	INHBA|INHBB	-0.395435	0.395435	0.0651115	0.174251	0	4383-97	1	SL004837	P08476|P09529	3624|3625	RFU
441	X8093_13	Uncharacterized family 31 glucosidase KIAA1161:Cytoplasmic domain	K1161:CD	MYORG	-0.393737	0.393737	-0.0805758	0.0925084	0	8093-13	3	SL025901	Q6NSJ0	57462	RFU
442	X6599_5	Protein APCDD1	APCD1	APCDD1	-0.391949	0.391949	0.170598	0.0003405	0	6599-5	3	SL017118	Q8J025	147495	RFU
443	X4234_8	Interleukin-1 receptor-like 1	IL-1 R4	IL1RL1	-0.391502	0.391502	0.0673847	0.159662	0	4234-8	2	SL004146	Q01638	9173	RFU
444	X13549_15	Disintegrin and metalloproteinase domain-containing protein 29	ADA29	ADAM29	-0.390065	0.390065	-0.163431	0.000604154	0	13549-15	3	SL020150	Q9UKF5	11086	RFU
445	X9201_13	Transgelin-2	Transgelin-2	TAGLN2	0.389551	0.389551	0.499684	5.57713e-29	1	9201-13	3	SL004811	P37802	8407	RFU
446	X24411_144	E3 ubiquitin-protein ligase LRSAM1	LRSM1	LRSAM1	-0.389351	0.389351	0.0279532	0.560035	0	24411-144	3	SL020078	Q6UWE0	90678	RFU
447	X17512_2	N-myc-interactor	NMI	NMI	-0.38874	0.38874	-0.0400407	0.403735	0	17512-2	3	SL007402	Q13287	9111	RFU
448	X17449_23	CD9 antigen	CD9	CD9	-0.388208	0.388208	0.114603	0.0165409	0	17449-23	3	SL008836	P21926	928	RFU
449	X14123_34	V-type immunoglobulin domain-containing suppressor of T-cell activation:Extracellular domain	GI24:ECD	VSIR	0.387812	0.387812	0.311496	2.74893e-11	1	14123-34	3	SL025873	Q9H7M9	64115	RFU
450	X20127_102	Hephaestin	HEPH	HEPH	-0.387254	0.387254	-0.091821	0.0551071	0	20127-102	3	SL015179	Q9BQS7	9843	RFU
451	X11140_56	Collagen alpha-1(I) chain:C-term propeptide	CO1A1:C-term propeptide	COL1A1	-0.386882	0.386882	0.10272	0.0318062	0	11140-56	3	SL025819	P02452	1277	RFU
452	X14013_11	TRAF family member-associated NF-kappa-B activator	TANK	TANK	-0.385115	0.385115	-0.2295	1.24256e-06	1	14013-11	3	SL015118	Q92844	10010	RFU
453	X13972_4	17-beta-hydroxysteroid dehydrogenase 14	DHB14	HSD17B14	0.384884	0.384884	0.0573344	0.231657	0	13972-4	3	SL020263	Q9BPX1	51171	RFU
454	X16913_8	Ribonuclease T2	RNT2	RNASET2	0.383671	0.383671	0.218896	3.85684e-06	1	16913-8	3	SL008937	O00584	8635	RFU
455	X11606_22	DnaJ homolog subfamily B member 6	DNJB6	DNAJB6	-0.381322	0.381322	-0.0734132	0.125438	0	11606-22	3	SL019538	O75190	10049	RFU
456	X23252_4	DnaJ homolog subfamily B member 3	DNJB3	DNAJB3	0.380471	0.380471	0.244222	2.35089e-07	1	23252-4	3	SL023423	Q8WWF6	414061	RFU
457	X7768_10	Carboxypeptidase M	CBPM	CPM	-0.380433	0.380433	0.0318506	0.506636	0	7768-10	3	SL008646	P14384	1368	RFU
458	X3494_71	Fibroblast growth factor 17	FGF-17	FGF17	0.379911	0.379911	0.0694222	0.147385	0	3494-71	3	SL004335	O60258	8822	RFU
459	X15565_102	Mucin-16	CA125	MUC16	-0.378543	0.378543	0.080146	0.0942665	0	15565-102	3	SL000327	Q8WXI7	94025	RFU
460	X22363_31	tRNA-specific adenosine deaminase 1	ADAT1	ADAT1	0.378111	0.378111	0.14472	0.00242448	0	22363-31	3	SL023044	Q9BUB4	23536	RFU
461	X2693_20	Oncostatin-M	OSM	OSM	0.377729	0.377729	0.0209525	0.662259	0	2693-20	3	SL000530	P13725	5008	RFU
462	X13132_14	Semaphorin-5A	SEM5A	SEMA5A	-0.376308	0.376308	-0.175977	0.000218091	0	13132-14	3	SL008522	Q13591	9037	RFU
463	X13041_47	TNF receptor-associated factor 4	TRAF4	TRAF4	-0.373317	0.373317	-0.0369484	0.441039	0	13041-47	3	SL007634	Q9BUZ4	9618	RFU
464	X24920_6	Glutaminase kidney isoform, mitochondrial	GLSK	GLS	-0.372343	0.372343	0.0875451	0.0674956	0	24920-6	3	SL023055	O94925	2744	RFU
465	X24645_2	Bridging integrator 3	BIN3	BIN3	0.371085	0.371085	0.322924	4.5992e-12	1	24645-2	3	SL023350	Q9NQY0	55909	RFU
466	X9906_21	Testican-3	TICN3	SPOCK3	-0.370963	0.370963	-0.0820244	0.0867755	0	9906-21	3	SL012805	Q9BQ16	50859	RFU
467	X4148_49	Pappalysin-1	PAPP-A	PAPPA	0.370731	0.370731	0.233687	7.82495e-07	1	4148-49	2	SL002755	Q13219	5069	RFU
468	X18859_7	Eukaryotic translation initiation factor 4E-binding protein 3	4EBP3	EIF4EBP3	-0.370657	0.370657	0.1347	0.00479274	0	18859-7	3	SL021123	O60516	8637	RFU
469	X18243_9	UMP-CMP kinase	Cytidylate kinase	CMPK1	-0.370339	0.370339	-0.174175	0.000253576	0	18243-9	3	SL007871	P30085	51727	RFU
470	X15653_9	Collagen alpha-1(X) chain	COAA1	COL10A1	0.369788	0.369788	0.320336	6.94125e-12	1	15653-9	3	SL006511	Q03692	1300	RFU
471	X21664_6	Core histone macro-H2A.1	H2AY	MACROH2A1	-0.369668	0.369668	-0.0494671	0.302186	0	21664-6	3	SL014647	O75367	9555	RFU
472	X4559_64	Kynureninase	KYNU	KYNU	-0.369068	0.369068	-0.0886395	0.0641255	0	4559-64	2	SL013969	Q16719	8942	RFU
473	X22553_4	60S ribosomal protein L38	RL38	RPL38	0.368818	0.368818	0.0447629	0.350543	0	22553-4	3	SL013066	P63173	6169	RFU
474	X5731_1	Serine protease inhibitor Kazal-type 6	ISK6	SPINK6	-0.368733	0.368733	-0.155024	0.00114959	0	5731-1	3	SL012596	Q6UWN8	404203	RFU
475	X5660_51	Extracellular superoxide dismutase [Cu-Zn]	SOD3	SOD3	-0.368694	0.368694	-0.0241955	0.613966	0	5660-51	3	SL003672	P08294	6649	RFU
476	X3832_51	Protein-tyrosine kinase 6	PTK6	PTK6	0.367097	0.367097	-0.0643884	0.179094	0	3832-51	1	SL010514	Q13882	5753	RFU
477	X20526_3	Retinoic acid early transcript 1L protein	RET1L	RAET1L	0.367059	0.367059	-0.00361207	0.939982	0	20526-3	3	SL018354	Q5VY80	154064	RFU
478	X9248_36	Myeloid-derived growth factor	CS010	MYDGF	-0.366384	0.366384	0.111222	0.0200395	0	9248-36	3	SL008272	Q969H8	56005	RFU
479	X17727_1	Securin	Securin	PTTG1	0.366342	0.366342	-0.0715122	0.135552	0	17727-1	3	SL005062	O95997	9232	RFU
480	X11910_27	Homeobox protein DLX-4	DLX4	DLX4	-0.364919	0.364919	-0.037106	0.439091	0	11910-27	3	SL019039	Q92988	1748	RFU
481	X13441_30	Dixin	DIXC1	DIXDC1	-0.364777	0.364777	-0.0835576	0.0810228	0	13441-30	3	SL020107	Q155Q3	85458	RFU
482	X8328_9	Ethanolamine kinase 1	EKI1	ETNK1	-0.362043	0.362043	-0.106222	0.0263877	0	8328-9	3	SL018489	Q9HBU6	55500	RFU
483	X11566_48	Keratin, type II cytoskeletal 72	Keratin 72	KRT72	-0.360759	0.360759	-0.169167	0.00038252	0	11566-48	3	SL009148	Q14CN4	140807	RFU
484	X4159_130	Complement factor H	Factor H	CFH	0.358471	0.358471	0.199653	2.62127e-05	1	4159-130	1	SL000415	P08603	3075	RFU
485	X12876_39	Sperm flagellar protein 1	SPEF1	SPEF1	-0.357773	0.357773	-0.206879	1.30313e-05	1	12876-39	3	SL007787	Q9Y4P9	25876	RFU
486	X22586_24	Butyrophilin subfamily 2 member A2	BT2A2	BTN2A2	0.356608	0.356608	0.134017	0.00501275	0	22586-24	3	SL008519	Q8WVV5	10385	RFU
487	X20376_64	Putative deoxyribonuclease TATDN1	TATD1	TATDN1	0.356372	0.356372	0.300642	1.40071e-10	1	20376-64	3	SL022244	Q6P1N9	83940	RFU
488	X5677_15	Uncharacterized protein C2orf66	CB066	C2orf66	-0.35617	0.35617	-0.153051	0.00133095	0	5677-15	3	SL017102	Q6UXQ4	401027	RFU
489	X13694_24	Cytokine receptor-like factor 2	TSLP R	CRLF2	0.355761	0.355761	-0.0622697	0.193857	0	13694-24	3	SL005226	Q9HC73	64109	RFU
490	X22787_39	Sperm protein associated with the nucleus on the X chromosome N3	SPXN3	SPANXN3	-0.355317	0.355317	0.00609521	0.898898	0	22787-39	3	SL022927	Q5MJ09	139067	RFU
491	X5011_11	Nicotinamide phosphoribosyltransferase	PBEF	NAMPT	-0.354725	0.354725	-0.132636	0.00548586	0	5011-11	1	SL003685	P43490	10135	RFU
492	X3325_2	Matrilin-2	MATN2	MATN2	-0.353368	0.353368	0.213074	7.01723e-06	1	3325-2	2	SL010465	O00339	4147	RFU
493	X12548_75	Ras-related GTP-binding protein C	RRAGC	RRAGC	0.35301	0.35301	0.131941	0.0057385	0	12548-75	3	SL019776	Q9HB90	64121	RFU
494	X7693_13	Tumor necrosis factor receptor superfamily member 10B	TRAIL R2	TNFRSF10B	0.352075	0.352075	0.236237	5.87864e-07	1	7693-13	3	SL004157	O14763	8795	RFU
495	X3521_16	Thyroid Stimulating Hormone	TSH	CGA|TSHB	-0.351834	0.351834	0.00785548	0.86993	0	3521-16	2	SL000589	P01215|P01222	1081|7252	RFU
496	X18873_8	Carcinoembryonic antigen-related cell adhesion molecule 8	CEAM8	CEACAM8	0.351005	0.351005	0.242595	2.84114e-07	1	18873-8	3	SL008523	P31997	1088	RFU
497	X21204_70	Desumoylating isopeptidase 1	DESI1	DESI1	-0.350784	0.350784	0.00828363	0.862909	0	21204-70	3	SL022006	Q6ICB0	27351	RFU
498	X4499_21	Platelet-derived growth factor subunit A	PDGF-AA	PDGFA	0.349788	0.349788	-0.0834907	0.081267	0	4499-21	1	SL000535	P04085	5154	RFU
499	X20516_11	Sodium channel subunit beta-3	SCN3B	SCN3B	-0.349462	0.349462	0.0302149	0.528718	0	20516-11	3	SL015287	Q9NY72	55800	RFU
500	X16882_27	14 kDa phosphohistidine phosphatase	PHP14	PHPT1	0.348821	0.348821	0.423217	2.03306e-20	1	16882-27	3	SL008943	Q9NRX4	29085	RFU
501	X12698_72	Importin subunit alpha-3	IMA4	KPNA4	0.348804	0.348804	-0.11765	0.0138578	0	12698-72	3	SL006395	O00629	3840	RFU
502	X2474_54	Serum amyloid P-component	SAP	APCS	-0.348474	0.348474	0.0606022	0.206089	0	2474-54	5	SL000573	P02743	325	RFU
503	X11430_49	E3 ubiquitin-protein ligase DTX1	DTX1	DTX1	0.347423	0.347423	-0.00108094	0.982024	0	11430-49	3	SL007518	Q86Y01	1840	RFU
504	X20449_72	Josephin-1	JOS1	JOSD1	-0.347217	0.347217	-0.101602	0.0337232	0	20449-72	3	SL022080	Q15040	9929	RFU
505	X4140_3	Interleukin-7	IL-7	IL7	-0.345888	0.345888	0.0504573	0.2926	0	4140-3	2	SL000483	P13232	3574	RFU
506	X19112_2	Transcription elongation factor A protein-like 3	TCAL3	TCEAL3	0.34542	0.34542	0.235218	6.59332e-07	1	19112-2	3	SL013231	Q969E4	85012	RFU
507	X17408_2	Phosphomannomutase 1	PMM1	PMM1	0.345091	0.345091	0.110529	0.0208315	0	17408-2	3	SL020888	Q92871	5372	RFU
508	X9212_22	Cathepsin F	CATF	CTSF	-0.343821	0.343821	-0.218911	3.85092e-06	1	9212-22	3	SL008381	Q9UBX1	8722	RFU
509	X8309_12	Hyaluronidase-1	HYAL1	HYAL1	-0.343544	0.343544	0.105619	0.0272601	0	8309-12	3	SL008798	Q12794	3373	RFU
510	X11516_7	Fatty acid-binding protein, liver	FABPL	FABP1	0.343292	0.343292	0.0490213	0.306569	0	11516-7	3	SL006131	P07148	2168	RFU
511	X6557_50	Leucine-rich repeat-containing protein 15	LRC15	LRRC15	0.343245	0.343245	0.33508	6.30888e-13	1	6557-50	3	SL008774	Q8TF66	131578	RFU
512	X5457_5	Collectin-12	COLEC12	COLEC12	-0.342	0.342	0.173868	0.000260127	0	5457-5	2	SL007471	Q5KU26	81035	RFU
513	X3796_79	Angiopoietin-related protein 4	ANGL4	ANGPTL4	0.34185	0.34185	-0.25507	6.4256e-08	1	3796-79	2	SL007642	Q9BY76	51129	RFU
514	X23411_108	Paraneoplastic antigen Ma2	PNMA2	PNMA2	0.340896	0.340896	0.0377008	0.431786	0	23411-108	3	SL023483	Q9UL42	10687	RFU
515	X13526_5	Lupus La protein:RNA recognition motif	LA:RRM	SSB	-0.339559	0.339559	-0.302326	1.09286e-10	1	13526-5	3	SL025914	P05455	6741	RFU
516	X7813_6	Alkaline phosphatase, placental type	Alkaline phosphatase, placental	ALPP	-0.336433	0.336433	-0.106769	0.0256184	0	7813-6	3	SL000256	P05187	250	RFU
517	X9197_4	Galectin-9	LEG9	LGALS9	0.335654	0.335654	0.24938	1.27835e-07	1	9197-4	3	SL008486	O00182	3965	RFU
518	X7201_5	Iron-sulfur cluster assembly enzyme ISCU, mitochondrial	ISCU	ISCU	-0.335544	0.335544	-0.0710888	0.137889	0	7201-5	3	SL018102	Q9H1K1	23479	RFU
519	X11278_4	Collagen alpha-2(XI) chain	COL11A2	COL11A2	-0.334949	0.334949	-0.0635512	0.184825	0	11278-4	3	SL009488	P13942	1302	RFU
520	X23301_2	MSX-2	MSX-2	MSX2	0.334472	0.334472	0.0787144	0.100316	0	23301-2	3	SL004091	P35548	4488	RFU
521	X19213_1	Serine protease inhibitor Kazal-type 4	ISK4	SPINK4	-0.333376	0.333376	0.227677	1.51575e-06	1	19213-1	3	SL012371	O60575	27290	RFU
522	X6444_15	Pregnancy-specific beta-1-glycoprotein 3	PSG3	PSG3	-0.332958	0.332958	0.0606881	0.205445	0	6444-15	3	SL012511	Q16557	5671	RFU
523	X6424_2	Probable inactive ribonuclease-like protein 13	RNS13	RNASE13	-0.332455	0.332455	-0.255548	6.06043e-08	1	6424-2	3	SL017436	Q5GAN3	440163	RFU
524	X12892_10	Synaptotagmin-like protein 1	SYTL1	SYTL1	-0.331536	0.331536	0.00297239	0.950596	0	12892-10	3	SL019931	Q8IYJ3	84958	RFU
525	X14747_9	Cytokine receptor-like factor 1	CRLF1	CRLF1	0.330244	0.330244	0.36208	5.53365e-15	1	14747-9	3	SL020310	O75462	9244	RFU
526	X5714_88	Interferon alpha-6	IFNA6	IFNA6	0.327862	0.327862	-0.0449725	0.34829	0	5714-88	3	SL017115	P05013	3443	RFU
527	X12904_180	cubilin	cubilin	CUBN	-0.327655	0.327655	-0.0386666	0.420074	0	12904-180	3	SL004440	O60494	8029	RFU
528	X6022_57	Protein kinase C-binding protein NELL2	NELL2	NELL2	-0.32738	0.32738	0.172796	0.000284286	0	6022-57	3	SL005091	Q99435	4753	RFU
529	X11669_39	Solute carrier organic anion transporter family member 5A1	SO5A1	SLCO5A1	0.327091	0.327091	0.0572013	0.232744	0	11669-39	3	SL019571	Q9H2Y9	81796	RFU
530	X13676_46	Inhibin beta B chain	Inhibin bB chain	INHBB	0.326543	0.326543	0.30748	5.06116e-11	1	13676-46	3	SL001933	P09529	3625	RFU
531	X19139_3	Heat shock factor 2-binding protein	HSF2B	HSF2BP	0.325236	0.325236	0.179263	0.000165067	0	19139-3	3	SL018905	O75031	11077	RFU
532	X10933_107	Calcium-binding protein 8	CABP8	CALN1	0.32173	0.32173	-0.0456502	0.341067	0	10933-107	3	SL018094	Q9BXU9	83698	RFU
533	X6223_5	Guanylate cyclase activator 2B	GUC2B	GUCA2B	0.320158	0.320158	0.114221	0.0169074	0	6223-5	3	SL008392	Q16661	2981	RFU
534	X2797_56	Apolipoprotein B	Apo B	APOB	-0.319707	0.319707	0.0248913	0.603809	0	2797-56	2	SL000020	P04114	338	RFU
535	X9175_48	Down syndrome cell adhesion molecule	DSCAM	DSCAM	-0.319239	0.319239	-0.015039	0.7539	0	9175-48	3	SL018891	O60469	1826	RFU
536	X24013_6	Metabotropic glutamate receptor 4	GRM4	GRM4	0.318268	0.318268	-0.106408	0.0261237	0	24013-6	3	SL010865	Q14833	2914	RFU
537	X11837_7	Tumor necrosis factor receptor superfamily member 18	GITR	TNFRSF18	-0.31749	0.31749	-0.0327305	0.494962	0	11837-7	3	SL004859	Q9Y5U5	8784	RFU
538	X22155_44	Gem-associated protein 7	GEMI7	GEMIN7	-0.316407	0.316407	-0.277193	3.77249e-09	1	22155-44	3	SL022897	Q9H840	79760	RFU
539	X6525_17	Dual specificity protein phosphatase 13 isoform A	DUSP13	DUSP13	-0.315717	0.315717	-0.0593342	0.215756	0	6525-17	3	SL012566	Q6B8I1	51207	RFU
540	X2640_3	Macrophage-stimulating protein receptor	MSP R	MST1R	-0.31493	0.31493	-0.186684	8.63964e-05	1	2640-3	2	SL004637	Q04912	4486	RFU
541	X9290_8	Regulator of microtubule dynamics protein 3	RMD3	RMDN3	0.314682	0.314682	-0.00534269	0.911325	0	9290-8	3	SL017122	Q96TC7	55177	RFU
542	X15449_33	T-cell immunoglobulin and mucin domain-containing protein 4	TIM-4	TIMD4	0.314064	0.314064	0.276586	4.09175e-09	1	15449-33	3	SL010387	Q96H15	91937	RFU
543	X3359_11	Cyclin-dependent kinase 8:Cyclin-C complex	CDK8/cyclin C	CDK8|CCNC	-0.313155	0.313155	-0.0826535	0.0843762	0	3359-11	2	SL010522	P49336|P24863	1024|892	RFU
544	X20543_19	Beta-defensin 127	DB127	DEFB127	0.312793	0.312793	0.101102	0.0346134	0	20543-19	3	SL007658	Q9H1M4	140850	RFU
545	X22417_10	E3 ubiquitin-protein ligase CBL-C	CBLC	CBLC	-0.311463	0.311463	-0.147302	0.00201971	0	22417-10	3	SL022687	Q9ULV8	23624	RFU
546	X12724_81	Cold-inducible RNA-binding protein	CIRBP	CIRBP	0.311057	0.311057	0.316361	1.29604e-11	1	12724-81	3	SL005468	Q14011	1153	RFU
547	X5930_54	Troponin I, cardiac muscle	Troponin I	TNNI3	-0.310739	0.310739	-0.0175777	0.714044	0	5930-54	3	SL001761	P19429	7137	RFU
548	X22083_60	Protein BEX5	BEX5	BEX5	-0.307618	0.307618	-0.0452389	0.345439	0	22083-60	3	SL022848	Q5H9J7	340542	RFU
549	X4158_54	Urokinase-type plasminogen activator	uPA	PLAU	-0.307569	0.307569	-0.0631353	0.187722	0	4158-54	2	SL000613	P00749	5328	RFU
550	X24424_25	TBC1 domain family member 25	TBC25	TBC1D25	0.30572	0.30572	0.213402	6.78744e-06	1	24424-25	3	SL023684	Q3MII6	4943	RFU
551	X11266_8	P-selectin glycoprotein ligand 1:Extracellular domain	SELPL:ECD	SELPLG	-0.305409	0.305409	0.157469	0.000956496	0	11266-8	3	SL025980	Q14242	6404	RFU
552	X4829_43	14-3-3 protein sigma	STRATIFIN	SFN	0.305357	0.305357	0.399635	3.46132e-18	1	4829-43	6	SL001737	P31947	2810	RFU
553	X19132_1	39S ribosomal protein L2, mitochondrial	RM02	MRPL2	0.304516	0.304516	0.0695834	0.146445	0	19132-1	3	SL015005	Q5T653	51069	RFU
554	X21537_33	Selenocysteine lyase	SCLY	SCLY	-0.304055	0.304055	0.216711	4.83744e-06	1	21537-33	3	SL022502	Q96I15	51540	RFU
555	X21931_27	UB2L3/PolyUbiquitin K48	UB2L3/ PolyUbiquitin K48	UBE2L3|UBB	-0.303986	0.303986	-0.12899	0.00693289	0	21931-27	3	SL022737	P68036|P0CG47	7332|7314	RFU
556	X6647_55	PolyUbiquitin K63-linked	PolyUbiquitin K63	UBC	0.3036	0.3036	0.0342706	0.474875	0	6647-55	3	SL017290	P0CG48	7316	RFU
557	X19238_12	Glutamine synthetase	GLNA	GLUL	0.30321	0.30321	0.291254	5.4299e-10	1	19238-12	3	SL008477	P15104	2752	RFU
558	X9055_81	Myocardial zonula adherens protein	MYZAP	MYZAP	-0.302145	0.302145	-0.090621	0.0583764	0	9055-81	3	SL018834	P0CAP1	100820829	RFU
559	X21688_50	Very Late Antigen-4	VLA-4	ITGA4|ITGB1	-0.302129	0.302129	-0.0542744	0.257564	0	21688-50	3	SL004510	P13612|P05556	3676|3688	RFU
560	X25255_4	Transmembrane and ubiquitin-like domain-containing protein 1	TMUB1	TMUB1	-0.301273	0.301273	-0.146227	0.00218005	0	25255-4	3	SL023491	Q9BVT8	83590	RFU
561	X3361_26	C-type lectin domain family 4 member K	CLC4K	CD207	-0.301042	0.301042	-0.124339	0.00927037	0	3361-26	2	SL010610	Q9UJ71	50489	RFU
562	X24950_21	Specifically androgen-regulated gene protein	SARG	SARG	0.300841	0.300841	-0.055917	0.243419	0	24950-21	3	SL013260	Q9BW04	79098	RFU
563	X12864_9	Magnesium transporter NIPA4	NIPA4	NIPAL4	0.299578	0.299578	0.130797	0.00617774	0	12864-9	3	SL019960	Q0D2K0	348938	RFU
564	X17855_28	Regulator of G-protein signaling 4	RGS4	RGS4	-0.298941	0.298941	-0.212937	7.11541e-06	1	17855-28	3	SL005549	P49798	5999	RFU
565	X11143_32	Noelin-3:Isoform 2, N-term	NOE3:N-term	OLFM3	-0.298826	0.298826	0.0564866	0.238643	0	11143-32	3	SL025949	Q96PB7	118427	RFU
566	X9795_9	Ceroid-lipofuscinosis neuronal protein 5:Cytoplasmic domain	CLN5:CD	CLN5	-0.298205	0.298205	-0.132998	0.00535801	0	9795-9	3	SL025818	O75503	1203	RFU
567	X7748_11	NADH dehydrogenase [ubiquinone] flavoprotein 2, mitochondrial	NDUV2	NDUFV2	-0.296609	0.296609	0.0859448	0.0726835	0	7748-11	3	SL008054	P19404	4729	RFU
568	X15402_2	DNA-binding protein inhibitor ID-1	ID-1	ID1	-0.296411	0.296411	-0.187206	8.24692e-05	1	15402-2	3	SL005354	P41134	3397	RFU
569	X10970_3	Ecto-ADP-ribosyltransferase 3	NAR3	ART3	0.296065	0.296065	0.239074	4.26065e-07	1	10970-3	3	SL018330	Q13508	419	RFU
570	X15499_11	Attractin	Attractin	ATRN	0.29479	0.29479	0.214386	6.14065e-06	1	15499-11	3	SL006028	O75882	8455	RFU
571	X12735_39	Cold shock domain-containing protein E1	CSDE1	CSDE1	0.292426	0.292426	-0.104493	0.0289553	0	12735-39	3	SL007039	O75534	7812	RFU
572	X20533_39	Interleukin-35	IL-35	IL12A|EBI3	0.291905	0.291905	0.293687	3.84014e-10	1	20533-39	3	SL021088	P29459|Q14213	3592|10148	RFU
573	X12957_62	Cytochrome b-c1 complex subunit 7	UCR6	UQCRB	0.29168	0.29168	0.0204287	0.670199	0	12957-62	3	SL008041	P14927	7381	RFU
574	X3504_58	Hepcidin	LEAP-1	HAMP	0.291369	0.291369	0.250128	1.169e-07	1	3504-58	2	SL004536	P81172	57817	RFU
575	X6236_51	Collagen triple helix repeat-containing protein 1	CTHR1	CTHRC1	0.289774	0.289774	0.178033	0.000183308	0	6236-51	3	SL009396	Q96CG8	115908	RFU
576	X10621_26	Protein Largen	PRR16	PRR16	-0.289742	0.289742	0.0426327	0.373967	0	10621-26	3	SL018592	Q569H4	51334	RFU
577	X7968_15	Cytotoxic and regulatory T-cell molecule	CRTAM	CRTAM	0.289207	0.289207	0.200023	2.53051e-05	1	7968-15	3	SL014208	O95727	56253	RFU
578	X6213_10	Choriogonadotropin subunit beta variant 2	CGB2	CGB2	-0.288582	0.288582	-0.234765	6.93675e-07	1	6213-10	3	SL017263	Q6NT52	114336	RFU
579	X12513_8	Glycolipid transfer protein	GLTP	GLTP	0.287633	0.287633	0.0538345	0.261447	0	12513-8	3	SL008826	Q9NZD2	51228	RFU
580	X9490_3	Uncharacterized protein C4orf32	CD032	FAM241A	-0.286748	0.286748	0.106079	0.0265927	0	9490-3	3	SL019024	Q8N8J7	132720	RFU
581	X16751_15	Natriuretic peptides B	BNP	NPPB	0.285443	0.285443	0.0340765	0.477382	0	16751-15	3	SL002689	P16860	4879	RFU
582	X21437_77	Methylated-DNA--protein-cysteine methyltransferase	MGMT	MGMT	0.284602	0.284602	0.186417	8.84688e-05	1	21437-77	3	SL013745	P16455	4255	RFU
583	X22782_80	Kinetochore protein Spc25	SPC25	SPC25	-0.283632	0.283632	-0.18719	8.25868e-05	1	22782-80	3	SL007675	Q9HBM1	57405	RFU
584	X8061_102	Protein FAM171B:Cytoplasmic domain	F171B:CD	FAM171B	-0.283018	0.283018	-0.0114989	0.810563	0	8061-102	3	SL025850	Q6P995	165215	RFU
585	X13724_27	Fibroblast growth factor 19	FGF-19	FGF19	-0.282945	0.282945	0.0328482	0.49341	0	13724-27	3	SL004337	O95750	9965	RFU
586	X21763_46	Ubiquitin carboxyl-terminal hydrolase 4	UBP4	USP4	0.282264	0.282264	0.0247895	0.60529	0	21763-46	3	SL022675	Q13107	7375	RFU
587	X3235_50	WAP, Kazal, immunoglobulin, Kunitz and NTR domain-containing protein 2	WFKN2	WFIKKN2	-0.28167	0.28167	0.0922149	0.0540676	0	3235-50	2	SL010391	Q8TEU8	124857	RFU
588	X13629_25	Cysteine protease ATG4B	ATG4B	ATG4B	-0.280997	0.280997	0.0966728	0.0433993	0	13629-25	3	SL020200	Q9Y4P1	23192	RFU
589	X10453_7	Carcinoembryonic antigen-related cell adhesion molecule 20	CEA20	CEACAM20	0.280453	0.280453	0.0100013	0.834855	0	10453-7	3	SL018233	Q6UY09	125931	RFU
590	X8980_19	Cell surface glycoprotein CD200 receptor 2	MO2R2	CD200R1L	0.280227	0.280227	0.144241	0.00250718	0	8980-19	3	SL018778	Q6Q8B3	344807	RFU
591	X14688_6	Tyrosine-protein phosphatase non-receptor type 7	PTN7	PTPN7	-0.279416	0.279416	-0.00747507	0.876177	0	14688-6	3	SL020212	P35236	5778	RFU
592	X25249_33	Pyruvate dehydrogenase E1 component subunit alpha, testis-specific form, mitochondrial	ODPAT	PDHA2	-0.278115	0.278115	0.272671	6.87746e-09	1	25249-33	3	SL023375	P29803	5161	RFU
593	X20387_277	Coiled-coil-helix-coiled-coil-helix domain-containing protein 7	CHCH7	CHCHD7	-0.277953	0.277953	-0.358841	1.00059e-14	1	20387-277	3	SL021982	Q9BUK0	79145	RFU
594	X22578_17	Roundabout homolog 2	ROBO2	ROBO2	-0.277679	0.277679	0.0301544	0.529544	0	22578-17	3	SL007680	Q9HCK4	6092	RFU
595	X12712_9	High mobility group protein 20A	HM20A	HMG20A	0.277187	0.277187	-0.0650511	0.174652	0	12712-9	3	SL019881	Q9NP66	10363	RFU
596	X8969_49	Monocyte differentiation antigen CD14	CD14	CD14	0.277052	0.277052	0.390991	2.05909e-17	1	8969-49	3	SL018823	P08571	929	RFU
597	X20183_48	Homeobox protein MOX-1	MEOX1	MEOX1	-0.276502	0.276502	-0.0642145	0.180274	0	20183-48	3	SL021773	P50221	4222	RFU
598	X11661_11	NACHT, LRR and PYD domains-containing protein 1	NALP1	NLRP1	0.275057	0.275057	-0.128084	0.00734183	0	11661-11	3	SL019570	Q9C000	22861	RFU
599	X24226_30	Fascin	Fascin	FSCN1	-0.274503	0.274503	-0.0852239	0.0751246	0	24226-30	3	SL004994	Q16658	6624	RFU
600	X18210_12	Spindlin-1	SPIN1	SPIN1	0.273673	0.273673	0.108267	0.0236077	0	18210-12	3	SL021094	Q9Y657	10927	RFU
601	X16320_139	CD320 antigen	CD320	CD320	-0.271743	0.271743	0.180717	0.000145683	0	16320-139	3	SL009127	Q9NPF0	51293	RFU
602	X13942_140	SPRY domain-containing SOCS box protein 1	SPSB1	SPSB1	-0.271427	0.271427	-0.131126	0.00604844	0	13942-140	3	SL020269	Q96BD6	80176	RFU
603	X7009_6	B-cell differentiation antigen CD72	CD72	CD72	-0.269767	0.269767	-0.0398919	0.405485	0	7009-6	3	SL017967	P21854	971	RFU
604	X23425_19	Ermin	ERMIN	ERMN	0.269042	0.269042	0.119334	0.0125457	0	23425-19	3	SL023195	Q8TAM6	57471	RFU
605	X4908_6	Endoglin	Endoglin	ENG	-0.268357	0.268357	0.204942	1.57545e-05	1	4908-6	1	SL004482	P17813	2022	RFU
606	X7117_21	Serpin I2	SPI2	SERPINI2	0.267846	0.267846	0.0482865	0.313885	0	7117-21	3	SL006411	O75830	5276	RFU
607	X3221_54	Secreted frizzled-related protein 1	SARP-2	SFRP1	0.267707	0.267707	0.126592	0.00806265	0	3221-54	1	SL003770	Q8N474	6422	RFU
608	X5970_61	Leukocyte cell-derived chemotaxin-2	LECT2	LECT2	0.267002	0.267002	-0.010621	0.824783	0	5970-61	3	SL017261	O14960	3950	RFU
609	X19169_88	Acidic fibroblast growth factor intracellular-binding protein	FIBP	FIBP	-0.265915	0.265915	-0.163411	0.000605062	0	19169-88	3	SL007005	O43427	9158	RFU
610	X6168_11	Cellular tumor antigen p53 R175H mutant	p53 R175H	TP53	-0.264545	0.264545	-0.206289	1.38092e-05	1	6168-11	3	SL017288	P04637	7157	RFU
611	X16616_137	Beta-enolase	ENOB	ENO3	-0.264466	0.264466	0.110046	0.0213994	0	16616-137	3	SL007119	P13929	2027	RFU
612	X7045_4	BCL2/adenovirus E1B 19 kDa protein-interacting protein 3	BNIP3	BNIP3	0.26414	0.26414	-0.0408206	0.394632	0	7045-4	3	SL007383	Q12983	664	RFU
613	X23287_109	NADH dehydrogenase	NDUB6	NDUFB6	0.263552	0.263552	0.070767	0.139684	0	23287-109	3	SL007989	O95139	4712	RFU
614	X5015_15	Platelet-activating factor acetylhydrolase	PAFAH	PLA2G7	-0.26297	0.26297	0.24788	1.52834e-07	1	5015-15	1	SL003440	Q13093	7941	RFU
615	X13095_51	Lithostathine-1-alpha	PSP	REG1A	0.262315	0.262315	0.414858	1.31594e-19	1	13095-51	3	SL005357	P05451	5967	RFU
616	X9218_7	Tumor necrosis factor receptor superfamily member 6	Fas, soluble	FAS	0.261703	0.261703	0.210579	9.02435e-06	1	9218-7	3	SL002731	P25445	355	RFU
617	X20521_83	CD28	CD28	CD28	-0.261341	0.261341	0.109625	0.0219047	0	20521-83	3	SL000349	P10747	940	RFU
618	X12746_4	Cytohesin-4	CYH4	CYTH4	-0.261073	0.261073	0.0851488	0.0753828	0	12746-4	3	SL019898	Q9UIA0	27128	RFU
619	X6373_54	Protein delta homolog 1	DLK1	DLK1	0.260988	0.260988	0.224194	2.20518e-06	1	6373-54	3	SL000679	P80370	8788	RFU
620	X14099_20	Proteasome subunit alpha type-4	PSA4	PSMA4	0.259754	0.259754	0.195913	3.72734e-05	1	14099-20	3	SL009468	P25789	5685	RFU
621	X19587_12	Importin subunit alpha-5	IMA5	KPNA1	0.258609	0.258609	0.136756	0.00418194	0	19587-12	3	SL021249	P52294	3836	RFU
622	X6496_60	Protein delta homolog 1:Extracellular domain	DLK1:ECD	DLK1	0.257988	0.257988	0.225714	1.87385e-06	1	6496-60	3	SL025834	P80370	8788	RFU
623	X4708_3	Estradiol 17-beta-dehydrogenase 1	17-beta-HSD 1	HSD17B1	0.257028	0.257028	-0.0248405	0.604548	0	4708-3	2	SL004253	P14061	3292	RFU
624	X23330_12	Uncharacterized protein C22orf13	CV013	GUCD1	0.256229	0.256229	-0.0651521	0.173982	0	23330-12	3	SL010773	Q96NT3	83606	RFU
625	X8325_37	Alcohol dehydrogenase 4	ADH4	ADH4	-0.254739	0.254739	-0.0134194	0.77968	0	8325-37	3	SL018474	P08319	127	RFU
626	X15525_294	Alcohol dehydrogenase 1C	ADH1G	ADH1C	-0.254265	0.254265	-0.0139701	0.770886	0	15525-294	3	SL014682	P00326	126	RFU
627	X21219_7	RPA-interacting protein	RPAIN	RPAIN	-0.253693	0.253693	-0.14969	0.00170137	0	21219-7	3	SL022209	Q86UA6	84268	RFU
628	X11872_9	Protocadherin gamma-B1	PCDGD	PCDHGB1	0.25289	0.25289	0.127827	0.00746189	0	11872-9	3	SL019027	Q9Y5G3	56104	RFU
629	X4151_6	Plasminogen	Plasminogen	PLG	-0.25239	0.25239	0.061182	0.201774	0	4151-6	2	SL000541	P00747	5340	RFU
630	X8315_5	Beta-defensin 119	DB119	DEFB119	0.251983	0.251983	-0.0639672	0.181961	0	8315-5	3	SL012695	Q8N690	245932	RFU
631	X9003_99	Macrophage receptor MARCO	MARCO	MARCO	-0.251582	0.251582	-0.0235203	0.623893	0	9003-99	3	SL018780	Q9UEW3	8685	RFU
632	X6597_24	Membrane protein FAM174A	TM157	FAM174A	-0.251103	0.251103	-0.0474727	0.32212	0	6597-24	3	SL008903	Q8TBP5	345757	RFU
633	X13639_101	General vesicular transport factor p115	USO1	USO1	0.250632	0.250632	0.0510031	0.287403	0	13639-101	3	SL016380	O60763	8615	RFU
634	X16850_5	Regulator of G-protein signaling 5	RGS5	RGS5	0.250427	0.250427	-0.0342857	0.474681	0	16850-5	3	SL005359	O15539	8490	RFU
635	X3041_55	C-type mannose receptor 2	MRC2	MRC2	-0.248344	0.248344	0.0755749	0.11466	0	3041-55	2	SL008416	Q9UBG0	9902	RFU
636	X8633_18	E3 ubiquitin-protein ligase RNF128:region 2	RN128:region 2	RNF128	-0.247375	0.247375	-0.0802304	0.093919	0	8633-18	3	SL025970	Q8TEB7	79589	RFU
637	X13706_12	Interleukin-12 receptor subunit beta-1	IL-12 Rb1	IL12RB1	-0.246812	0.246812	0.0732395	0.126337	0	13706-12	3	SL004148	P42701	3594	RFU
638	X12417_46	EKC/KEOPS complex subunit TPRKB	TPRKB	TPRKB	0.246479	0.246479	0.088275	0.0652322	0	12417-46	3	SL019708	Q9Y3C4	51002	RFU
639	X12706_2	Serine/threonine-protein kinase MRCK alpha	MRCKA	CDC42BPA	0.245376	0.245376	0.258994	3.95978e-08	1	12706-2	3	SL007478	Q5VT25	8476	RFU
640	X19367_34	Enoyl-CoA delta isomerase 1, mitochondrial	D3D2	ECI1	0.245326	0.245326	0.267854	1.28848e-08	1	19367-34	3	SL016427	P42126	1632	RFU
641	X23678_132	Transcription factor SOX-10	SOX10	SOX10	-0.244373	0.244373	-0.0801244	0.0943556	0	23678-132	3	SL023144	P56693	6663	RFU
642	X22491_10	LIM domain-binding protein 2	LDB2	LDB2	-0.24364	0.24364	-0.00162413	0.972993	0	22491-10	3	SL022963	O43679	9079	RFU
643	X25242_12	Ciliogenesis-associated TTC17-interacting protein	CATIP	CATIP	0.243201	0.243201	-0.119433	0.0124724	0	25242-12	3	SL023499	Q7Z7H3	375307	RFU
644	X8925_25	Ribonucleoside-diphosphate reductase subunit M2 B	RIR2B	RRM2B	0.242845	0.242845	0.29349	3.9498e-10	1	8925-25	3	SL018712	Q7LG56	50484	RFU
645	X8409_3	R-spondin-2	RSPO2	RSPO2	-0.242306	0.242306	0.116484	0.0148356	0	8409-3	3	SL013989	Q6UXX9	340419	RFU
646	X9235_3	Plexin domain-containing protein 1	PXDC1	PLXDC1	-0.241577	0.241577	-0.0262156	0.584688	0	9235-3	3	SL007521	Q8IUK5	57125	RFU
647	X18162_167	Interleukin-1 receptor-associated kinase 4	IRAK4	IRAK4	-0.240002	0.240002	-0.0582697	0.22412	0	18162-167	3	SL004504	Q9NWZ3	51135	RFU
648	X18913_3	Cyclin-H	Cyclin H	CCNH	0.239668	0.239668	-0.153561	0.00128172	0	18913-3	3	SL000391	P51946	902	RFU
649	X10716_35	26S proteasome non-ATPase regulatory subunit 5	PSMD5	PSMD5	0.239622	0.239622	0.149939	0.00167098	0	10716-35	3	SL010942	Q16401	5711	RFU
650	X21670_52	NEDD4-like E3 ubiquitin-protein ligase WWP2	WWP2	WWP2	-0.237551	0.237551	-0.0494257	0.302591	0	21670-52	3	SL021745	O00308	11060	RFU
651	X5740_17	Roundabout homolog 1	ROBO1	ROBO1	-0.236122	0.236122	0.0354562	0.459722	0	5740-17	3	SL013095	Q9Y6N7	6091	RFU
652	X24276_171	Tetratricopeptide repeat protein 25	TTC25	TTC25	0.235918	0.235918	-0.0231331	0.629617	0	24276-171	3	SL023524	Q96NG3	83538	RFU
653	X10708_3	Progonadoliberin-2	GON2	GNRH2	-0.234706	0.234706	0.205893	1.43564e-05	1	10708-3	3	SL007007	O43555	2797	RFU
654	X9523_34	Integral membrane protein 2C:C-term	ITM2C:C-term	ITM2C	-0.233611	0.233611	-0.11164	0.0195743	0	9523-34	3	SL025894	Q9NQX7	81618	RFU
655	X21905_10	Integrin alpha-2/b1	Integrin alpha-2/ b1	ITGA2|ITGB1	-0.23345	0.23345	-0.0669541	0.162352	0	21905-10	3	SL022741	P17301|P05556	3673|3688	RFU
656	X13240_170	SH3 and multiple ankyrin repeat domains protein 1	SHAN1	SHANK1	0.233389	0.233389	0.177063	0.000199028	0	13240-170	3	SL019993	Q9Y566	50944	RFU
657	X11103_24	Heat shock protein beta-1	HSP 27	HSPB1	0.232891	0.232891	0.272682	6.86797e-09	1	11103-24	3	SL000448	P04792	3315	RFU
658	X3624_3	Serine protease 27	Marapsin	PRSS27	0.229601	0.229601	0.197657	3.16567e-05	1	3624-3	4	SL011069	Q9BQR3	83886	RFU
659	X9895_77	DNA repair endonuclease XPF	XPF	ERCC4	-0.227328	0.227328	-0.102443	0.0322724	0	9895-77	3	SL013851	Q92889	2072	RFU
660	X5013_2	Chloride intracellular channel protein 1	NCC27	CLIC1	-0.226965	0.226965	0.258111	4.41875e-08	1	5013-2	1	SL004915	O00299	1192	RFU
661	X21569_49	Serine/threonine kinase 10	STK10	STK10	0.226736	0.226736	0.29702	2.3766e-10	1	21569-49	3	SL013166	O94804	6793	RFU
662	X20525_200	Protein disulfide-isomerase A4	PDIA4	PDIA4	0.226386	0.226386	0.244147	2.37154e-07	1	20525-200	3	SL006466	P13667	9601	RFU
663	X23183_6	E3 ubiquitin-protein ligase RNF31	RNF31	RNF31	-0.225905	0.225905	0.0604838	0.206977	0	23183-6	3	SL022646	Q96EP0	55072	RFU
664	X9436_2	DNA-binding protein inhibitor ID-1	ID-1	ID1	0.225827	0.225827	0.221346	2.9834e-06	1	9436-2	3	SL005354	P41134	3397	RFU
665	X21899_36	inhibin A	inhibin A	INHA|INHBA	0.225624	0.225624	0.0747204	0.11883	0	21899-36	3	SL004835	P05111|P08476	3623|3624	RFU
666	X25252_29	MTSS1-like protein	MTSSL	MTSS2	-0.225519	0.225519	0.0456185	0.341402	0	25252-29	3	SL023183	Q765P7	92154	RFU
667	X19277_4	Thiosulfate sulfurtransferase/rhodanese-like domain-containing protein 1	KAT	TSTD1	0.225369	0.225369	0.0773574	0.10633	0	19277-4	3	SL013211	Q8NFU3	100131187	RFU
668	X3305_6	Delta-like protein 4	DLL4	DLL4	0.225193	0.225193	0.0962716	0.0442807	0	3305-6	1	SL010457	Q9NR61	54567	RFU
669	X5060_62	Programmed cell death 1 ligand 1	B7-H1	CD274	0.223356	0.223356	0.148561	0.00184563	0	5060-62	3	SL004852	Q9NZQ7	29126	RFU
670	X2993_1	Interleukin-18 receptor accessory protein	IL-18 Rb	IL18RAP	0.223153	0.223153	0.0730576	0.127284	0	2993-1	2	SL004861	O95256	8807	RFU
671	X9863_1	Tropomyosin alpha-4 chain	Tropomyosin 4	TPM4	0.223097	0.223097	0.0419443	0.381737	0	9863-1	3	SL003646	P67936	7171	RFU
672	X8352_26	Sialic acid-binding Ig-like lectin 12:Ig-like C2-type 2 domain, Isoform short	SIG12:Ig-like C2-type 2	SIGLEC12	-0.222839	0.222839	0.019952	0.677459	0	8352-26	3	SL025985	Q96PQ1	89858	RFU
673	X10953_14	C-type lectin domain family 2 member A	CLC2A	CLEC2A	0.222681	0.222681	0.109318	0.022281	0	10953-14	3	SL018252	Q6UVW9	387836	RFU
674	X23370_39	Voltage-gated potassium channel subunit beta-3	KCAB3	KCNAB3	-0.222452	0.222452	0.031625	0.509653	0	23370-39	3	SL023250	O43448	9196	RFU
675	X23359_25	Pre-mRNA-splicing regulator WTAP	FL2D	WTAP	-0.222357	0.222357	0.189629	6.63485e-05	1	23359-25	3	SL023708	Q15007	9589	RFU
676	X13717_15	Ficolin-2	FCN2	FCN2	-0.22127	0.22127	0.157884	0.000926869	0	13717-15	3	SL006542	Q15485	2220	RFU
677	X23581_131	Obestatin	Obestatin	GHRL	0.220543	0.220543	0.0895189	0.0615188	0	23581-131	3	SL023012	Q9UBU3	51738	RFU
678	X7262_191	Carbohydrate sulfotransferase 14	CHSTE	CHST14	-0.21929	0.21929	-0.0833814	0.0816676	0	7262-191	3	SL018097	Q8NCH0	113189	RFU
679	X4924_32	Interstitial collagenase	MMP-1	MMP1	-0.219069	0.219069	0.0468999	0.327999	0	4924-32	1	SL000521	P03956	4312	RFU
680	X10949_59	60S acidic ribosomal protein P2	RLA2	RPLP2	0.218709	0.218709	0.197249	3.28916e-05	1	10949-59	3	SL008009	P05387	6181	RFU
681	X21730_56	Ubiquitin carboxyl-terminal hydrolase 19	UBP19	USP19	0.216776	0.216776	-0.102005	0.0330217	0	21730-56	3	SL022672	O94966	10869	RFU
682	X11281_6	Growth factor receptor-bound protein 7	GRB7	GRB7	-0.215573	0.215573	-0.0691987	0.148695	0	11281-6	3	SL002520	Q14451	2886	RFU
683	X4394_71	Fibroblast growth factor 8 isoform A	FGF-8A	FGF8	-0.214669	0.214669	-0.215068	5.72737e-06	1	4394-71	2	SL014308	P55075	2253	RFU
684	X7268_12	Interferon alpha-4	IFNA4	IFNA4	-0.213764	0.213764	-0.164664	0.000548302	0	7268-12	3	SL018075	P05014	3441	RFU
685	X10014_31	Zinc finger protein SNAI2	SLUG	SNAI2	-0.212832	0.212832	-0.120303	0.011842	0	10014-31	3	SL007803	O43623	6591	RFU
686	X13477_65	Leukotriene B4 receptor 1	LT4R1	LTB4R	-0.212242	0.212242	0.125751	0.00849611	0	13477-65	3	SL007448	Q15722	1241	RFU
687	X20221_26	cAMP-specific 3',5'-cyclic phosphodiesterase 4C	PDE4C	PDE4C	0.212157	0.212157	0.121062	0.0113149	0	20221-26	3	SL011403	Q08493	5143	RFU
688	X12774_12	Potassium/sodium hyperpolarization-activated cyclic nucleotide-gated channel 1	HCN1	HCN1	-0.211585	0.211585	0.0479048	0.31773	0	12774-12	3	SL019873	O60741	348980	RFU
689	X7775_15	Kallikrein-11	Kallikrein 11	KLK11	-0.210556	0.210556	-0.176624	0.000206532	0	7775-15	3	SL002763	Q9UBX7	11012	RFU
690	X8299_66	Leukocyte immunoglobulin-like receptor subfamily A member 4	LIRA4	LILRA4	0.210419	0.210419	0.0956385	0.0457019	0	8299-66	3	SL018438	P59901	23547	RFU
691	X9392_43	Alpha-1,3-mannosyl-glycoprotein 4-beta-N-acetylglucosaminyltransferase A	MGT4A	MGAT4A	-0.209688	0.209688	0.223858	2.28591e-06	1	9392-43	3	SL007802	Q9UM21	11320	RFU
692	X12623_84	Protein Jumonji	JARD2	JARID2	0.208197	0.208197	0.179061	0.000167934	0	12623-84	3	SL019793	Q92833	3720	RFU
693	X6431_68	Prenylcysteine oxidase 1	PCYOX	PCYOX1	-0.208038	0.208038	-0.00978127	0.838438	0	6431-68	3	SL006352	Q9UHG3	51449	RFU
694	X18171_25	C-X-C motif chemokine 11	I-TAC	CXCL11	-0.2077	0.2077	-0.106446	0.0260712	0	18171-25	3	SL003326	O14625	6373	RFU
695	X14603_51	Uncharacterized protein KIAA0040	KIAA0040	KIAA0040	-0.207616	0.207616	0.139392	0.00350209	0	14603-51	3	SL020082	Q15053	9674	RFU
696	X3622_33	Legumain	LGMN	LGMN	-0.205688	0.205688	-0.256304	5.52313e-08	1	3622-33	4	SL008909	Q99538	5641	RFU
697	X12851_5	DNA-directed DNA/RNA polymerase mu	DPOLM	POLM	0.205077	0.205077	0.0935942	0.0505555	0	12851-5	3	SL019921	Q9NP87	27434	RFU
698	X5100_53	Lysosome membrane protein 2	LIMP II	SCARB2	0.204133	0.204133	-0.109299	0.0223042	0	5100-53	3	SL005197	Q14108	950	RFU
699	X3028_36	Ck-beta-8-1	Ck-b-8-1	CCL23	0.203411	0.203411	0.234359	7.25936e-07	1	3028-36	2	SL003301	P55773	6368	RFU
700	X12386_11	Aminopeptidase B	AMPB	RNPEP	-0.203386	0.203386	-0.0404556	0.398877	0	12386-11	3	SL012837	Q9H4A4	6051	RFU
701	X23638_3	Carnosine N-methyltransferase	CARME	CARNMT1	-0.202548	0.202548	0.0535132	0.264309	0	23638-3	3	SL023223	Q8N4J0	138199	RFU
702	X24320_3	Tripartite motif-containing protein 72	TRI72	TRIM72	0.202513	0.202513	0.144923	0.00239016	0	24320-3	3	SL019135	Q6ZMU5	493829	RFU
703	X3831_21	Phosphatidylinositol 3,4,5-trisphosphate 3-phosphatase and dual-specificity protein phosphatase PTEN	pTEN	PTEN	-0.202022	0.202022	-0.294538	3.39944e-10	1	3831-21	1	SL003761	P60484	5728	RFU
704	X9279_7	Immunoglobulin superfamily member 11:Extracellular domain	IGS11:ECD	IGSF11	0.201086	0.201086	0.205576	1.48087e-05	1	9279-7	3	SL025884	Q5DX21	152404	RFU
705	X4212_5	Epidermal growth factor receptor substrate 15-like 1	EP15R	EPS15L1	-0.200875	0.200875	0.0600418	0.210322	0	4212-5	3	SL012188	Q9UBC2	58513	RFU
706	X4807_13	Collagen alpha-1(VIII) chain	CO8A1	COL8A1	0.200622	0.200622	-0.0383287	0.42415	0	4807-13	3	SL008072	P27658	1295	RFU
707	X18170_46	Pyrroline-5-carboxylate reductase 1, mitochondrial	P5CR1	PYCR1	0.200375	0.200375	-0.00391835	0.934904	0	18170-46	3	SL014772	P32322	5831	RFU
708	X12695_62	Kelch-like protein 12	KLH12	KLHL12	0.19943	0.19943	-0.0325332	0.497567	0	12695-62	3	SL019809	Q53G59	59349	RFU
709	X23392_41	Pleckstrin homology domain-containing family A member 3	PKHA3	PLEKHA3	0.197981	0.197981	0.190256	6.26953e-05	1	23392-41	3	SL020275	Q9HB20	65977	RFU
710	X10037_98	Sialic acid-binding Ig-like lectin 12:Ig-like V-type 2 domain, Isoform long	SIG12:Ig-like V-type 2	SIGLEC12	0.19771	0.19771	0.116539	0.0147877	0	10037-98	3	SL025986	Q96PQ1	89858	RFU
711	X24695_8	Pleckstrin homology domain-containing family B member 1	PKHB1	PLEKHB1	-0.197703	0.197703	0.10938	0.0222048	0	24695-8	3	SL023616	Q9UF11	58473	RFU
712	X16859_100	Endophilin-B1	SHLB1	SH3GLB1	0.197064	0.197064	0.267621	1.32773e-08	1	16859-100	3	SL016527	Q9Y371	51100	RFU
713	X6497_10	Retinoschisin	XLRS1	RS1	0.19697	0.19697	-0.0205568	0.668254	0	6497-10	3	SL012365	O15537	6247	RFU
714	X12747_89	RNA-binding protein 3	RBM3	RBM3	0.196741	0.196741	0.351235	3.91758e-14	1	12747-89	3	SL010231	P98179	5935	RFU
715	X15471_29	Pancreatic lipase-related protein 2	LIPR2	PNLIPRP2	-0.196213	0.196213	0.00541224	0.910175	0	15471-29	3	SL012442	P54317	5408	RFU
716	X7085_81	Corneodesmosin	CDSN	CDSN	-0.196134	0.196134	-0.0981151	0.0403521	0	7085-81	3	SL011989	Q15517	1041	RFU
717	X11242_33	Protein-glutamine gamma-glutamyltransferase K	TGM1	TGM1	-0.19549	0.19549	-0.0908118	0.057846	0	11242-33	3	SL019353	P22735	7051	RFU
718	X17774_38	Small nuclear ribonucleoprotein Sm D3	SMD3	SNRPD3	-0.194297	0.194297	-0.00571934	0.905102	0	17774-38	3	SL013063	P62318	6634	RFU
719	X16583_8	Bis(5'-nucleosyl)-tetraphosphatase [asymmetrical]	AP4A	NUDT2	0.194068	0.194068	0.20813	1.15172e-05	1	16583-8	3	SL020189	P50583	318	RFU
720	X13963_7	Toll-interacting protein	tollip	TOLLIP	0.19311	0.19311	0.140861	0.0031682	0	13963-7	3	SL004521	Q9H0E2	54472	RFU
721	X6994_19	Uncharacterized protein C3orf18	CC018	C3orf18	0.193106	0.193106	0.00595553	0.901203	0	6994-19	3	SL018001	Q9UK00	51161	RFU
722	X24449_11	Gamma-crystallin A	CRGA	CRYGA	0.19212	0.19212	-0.120692	0.0115692	0	24449-11	3	SL021762	P11844	1418	RFU
723	X5738_25	Tenascin	Tenascin	TNC	0.191076	0.191076	0.423574	1.87498e-20	1	5738-25	3	SL003198	P24821	3371	RFU
724	X25492_7	Target of Myb protein 1	TOM1	TOM1	0.19104	0.19104	0.121234	0.0111987	0	25492-7	3	SL019565	O60784	10043	RFU
725	X23305_38	Receptor expression-enhancing protein 2	REEP2	REEP2	0.190934	0.190934	0.213869	6.47286e-06	1	23305-38	3	SL018576	Q9BRK0	51308	RFU
726	X5612_16	Histidine triad nucleotide-binding protein 2, mitochondrial	HINT2	HINT2	0.190638	0.190638	-0.106253	0.0263446	0	5612-16	3	SL016512	Q9BX68	84681	RFU
727	X4267_81	Pescadillo homolog	PESC	PES1	-0.190537	0.190537	-0.153149	0.00132138	0	4267-81	3	SL011772	O00541	23481	RFU
728	X13653_335	O-acetyl-ADP-ribose deacetylase MACROD1	MACD1	MACROD1	0.1901	0.1901	-0.136376	0.00428919	0	13653-335	3	SL020203	Q9BQ69	28992	RFU
729	X13541_1	Myc target protein 1	MYCT1	MYCT1	-0.18938	0.18938	-0.0691304	0.149097	0	13541-1	3	SL016488	Q8N699	80177	RFU
730	X21653_205	Ubiquitin-related modifier 1	URM1	URM1	-0.188005	0.188005	-0.0716267	0.134926	0	21653-205	3	SL022289	Q9BTM9	81605	RFU
731	X7867_154	Alpha-N-acetylgalactosaminide alpha-2,6-sialyltransferase 1	SIA7A	ST6GALNAC1	-0.18738	0.18738	-0.184212	0.000107485	0	7867-154	3	SL015271	Q9NSC7	55808	RFU
732	X12665_16	Interleukin enhancer-binding factor 2	ILF2	ILF2	0.186481	0.186481	0.165396	0.000517442	0	12665-16	3	SL014917	Q12905	3608	RFU
733	X4997_19	Eukaryotic initiation factor 4A-III	IF4A3	EIF4A3	0.186218	0.186218	-0.100291	0.0360976	0	4997-19	1	SL011616	P38919	9775	RFU
734	X14038_130	Cystatin-F	CYTF	CST7	0.185702	0.185702	0.157669	0.000942127	0	14038-130	3	SL007049	O76096	8530	RFU
735	X20956_13	Prefoldin subunit 4	PFD4	PFDN4	0.18565	0.18565	0.193112	4.83075e-05	1	20956-13	3	SL022161	Q9NQP4	5203	RFU
736	X6234_74	Vitrin	VITRN	VIT	-0.185583	0.185583	0.0957411	0.0454691	0	6234-74	3	SL012611	Q6UXI7	5212	RFU
737	X8991_115	Fc receptor-like protein 4:Cytoplasmic domain	FCRL4:CD	FCRL4	0.184736	0.184736	0.109795	0.0217	0	8991-115	3	SL025859	Q96PJ5	83417	RFU
738	X21985_61	Integrin beta-1-binding protein 2	ITBP2	ITGB1BP2	0.182596	0.182596	0.149113	0.00177382	0	21985-61	3	SL019592	Q9UKP3	26548	RFU
739	X2953_31	Luteinizing hormone	Luteinizing hormone	CGA|LHB	-0.181171	0.181171	0.0302743	0.527908	0	2953-31	2	SL000506	P01215|P01229	1081|3972	RFU
740	X7242_14	V-set and transmembrane domain-containing protein 4	CJ072	VSTM4	-0.179987	0.179987	-0.0779202	0.103802	0	7242-14	3	SL012670	Q8IW00	196740	RFU
741	X23596_17	Coiled-coil domain-containing protein 89	CCD89	CCDC89	0.179756	0.179756	0.101447	0.0339982	0	23596-17	3	SL006649	Q8N998	220388	RFU
742	X14597_5	Semaphorin-6C, cytoplasmic	SEM6C	SEMA6C	-0.179524	0.179524	-0.126107	0.00831017	0	14597-5	3	SL020074	Q9H3T2	10500	RFU
743	X19251_56	Serglycin	Platelet proteoglycan	SRGN	-0.179437	0.179437	-0.303481	9.20835e-11	1	19251-56	3	SL005269	P10124	5552	RFU
744	X4452_9	Leucine-rich repeat transmembrane neuronal protein 1	LRRT1	LRRTM1	-0.179239	0.179239	-0.0115701	0.809414	0	4452-9	2	SL014096	Q86UE6	347730	RFU
745	X6521_35	Neuronal pentraxin-2	NPTX2	NPTX2	-0.179112	0.179112	-0.0216724	0.651408	0	6521-35	3	SL009928	P47972	4885	RFU
746	X3805_16	Endothelial cell-specific molecule 1	Endocan	ESM1	0.17903	0.17903	0.344376	1.30017e-13	1	3805-16	2	SL010458	Q9NQ30	11082	RFU
747	X15333_11	Stromal cell-derived factor 2	SDF2	SDF2	-0.178321	0.178321	-0.178094	0.000182365	0	15333-11	3	SL012799	Q99470	6388	RFU
748	X7121_2	Synaptotagmin-7	SYT7	SYT7	0.176595	0.176595	-0.0852346	0.0750879	0	7121-2	3	SL014617	O43581	9066	RFU
749	X24720_10	Ankyrin repeat domain-containing protein 16	ANR16	ANKRD16	-0.176219	0.176219	0.0507104	0.290182	0	24720-10	3	SL023514	Q6P6B7	54522	RFU
750	X9937_7	Gap junction alpha-1 protein	CXA1	GJA1	-0.175857	0.175857	-0.177624	0.000189794	0	9937-7	3	SL007134	P17302	2697	RFU
751	X6350_43	Apolipoprotein C-II	Apo C-II	APOC2	-0.17298	0.17298	-0.00623293	0.896626	0	6350-43	3	SL003021	P02655	344	RFU
752	X10391_1	Angiopoietin-related protein 3	ANGL3	ANGPTL3	0.17278	0.17278	0.249042	1.33097e-07	1	10391-1	3	SL006803	Q9Y5C1	27329	RFU
753	X23339_46	Transcription factor 24	TCF24	TCF24	-0.171757	0.171757	-0.0478406	0.31838	0	23339-46	3	SL023780	Q7RTU0	100129654	RFU
754	X20912_10	Pseudouridine-5'-phosphatase	HDHD1	PUDP	0.17175	0.17175	0.0995496	0.0375027	0	20912-10	3	SL022194	Q08623	8226	RFU
755	X6653_58	Leukocyte surface antigen CD47	CD47	CD47	0.171576	0.171576	0.0893781	0.0619303	0	6653-58	3	SL004838	Q08722	961	RFU
756	X13672_3	Heat shock 70 kDa protein 6	HSP76	HSPA6	-0.170362	0.170362	0.0682364	0.154439	0	13672-3	3	SL013017	P17066	3310	RFU
757	X24696_14	PDZ domain-containing protein MAGIX	MAGIX	MAGIX	0.17035	0.17035	0.122803	0.0101838	0	24696-14	3	SL023607	Q9H6Y5	79917	RFU
758	X10851_77	Interleukin-27 subunit beta	IL27B	EBI3	0.170102	0.170102	0.282798	1.76453e-09	1	10851-77	3	SL007417	Q14213	10148	RFU
759	X8978_30	Mitogen-activated protein kinase kinase kinase kinase 3	M4K3	MAP4K3	-0.169614	0.169614	-0.134828	0.00475256	0	8978-30	3	SL018794	Q8IVH8	8491	RFU
760	X13439_6	IQ domain-containing protein F3	IQCF3	IQCF3	0.169608	0.169608	-0.00601268	0.90026	0	13439-6	3	SL020093	P0C7M6	401067	RFU
761	X5481_16	Ras GTPase-activating protein 1	RASA1	RASA1	-0.168601	0.168601	0.0577169	0.228553	0	5481-16	3	SL013754	P20936	5921	RFU
762	X8470_213	Ribonuclease H1	RNase H1	RNASEH1	0.168521	0.168521	-0.0108361	0.821294	0	8470-213	3	SL017528	O60930	246243	RFU
763	X9941_70	Protocadherin beta-1	PCDB1	PCDHB1	0.168239	0.168239	-0.0663766	0.166014	0	9941-70	3	SL018623	Q9Y5F3	29930	RFU
764	X6593_5	Polypeptide N-acetylgalactosaminyltransferase 3	GALT3	GALNT3	-0.168017	0.168017	-0.082652	0.0843822	0	6593-5	3	SL017504	Q14435	2591	RFU
765	X12743_18	BAG family molecular chaperone regulator 5	BAG5	BAG5	-0.167241	0.167241	-0.0400663	0.403434	0	12743-18	3	SL015328	Q9UL15	9529	RFU
766	X14628_72	F-box only protein 3	FBX3	FBXO3	0.166519	0.166519	0.152869	0.00134895	0	14628-72	3	SL020051	Q9UK99	26273	RFU
767	X24256_7	Kelch-like protein 40	KLH40	KLHL40	-0.166456	0.166456	-0.15682	0.0010046	0	24256-7	3	SL023582	Q2TBA0	131377	RFU
768	X23557_110	F-actin-capping protein subunit beta	CAPZB	CAPZB	0.165366	0.165366	0.0152697	0.75025	0	23557-110	3	SL008642	P47756	832	RFU
769	X19135_5	7-methylguanosine phosphate-specific 5'-nucleotidase	Cytosolic 5'-nucleotidase III-like protein	NT5C3B	-0.165335	0.165335	0.262167	2.66142e-08	1	19135-5	3	SL009395	Q969T7	115024	RFU
770	X21327_12	Modulator of retrovirus infection homolog	MRI	CYREN	0.165198	0.165198	0.155207	0.00113402	0	21327-12	3	SL012812	Q9BWK5	78996	RFU
771	X13640_5	B-cell lymphoma 6 protein	BCL6	BCL6	-0.165043	0.165043	0.111545	0.0196799	0	13640-5	3	SL007223	P41182	604	RFU
772	X6230_56	Cerberus	CER1	CER1	0.164727	0.164727	0.193377	4.71447e-05	1	6230-56	3	SL007062	O95813	9350	RFU
773	X20534_6	Scavenger receptor class B member 1	SCRB1	SCARB1	-0.164326	0.164326	-0.0572796	0.232105	0	20534-6	3	SL007548	Q8WTV0	949	RFU
774	X19230_12	Glutathione S-transferase theta-1	GSTT1	GSTT1	0.164171	0.164171	0.0414157	0.387771	0	19230-12	3	SL013768	P30711	2952	RFU
775	X3894_15	N-acetyl-D-glucosamine kinase	NAGK	NAGK	0.164063	0.164063	0.0486892	0.309862	0	3894-15	2	SL005629	Q9UJ70	55577	RFU
776	X8394_56	Non-secretory ribonuclease	RNase 2	RNASE2	0.16349	0.16349	0.400989	2.6057e-18	1	8394-56	3	SL004559	P10153	6036	RFU
777	X11320_29	E3 ubiquitin-protein ligase CHFR	CHFR	CHFR	-0.16343	0.16343	-0.352557	3.09825e-14	1	11320-29	3	SL013858	Q96EP1	55743	RFU
778	X15430_165	Opticin	OPT	OPTC	0.163032	0.163032	-0.0643112	0.179617	0	15430-165	3	SL012859	Q9UBM4	26254	RFU
779	X12355_223	Ribosome-recycling factor, mitochondrial	RRFM	MRRF	-0.16299	0.16299	-0.12506	0.00886783	0	12355-223	3	SL019676	Q96E11	92399	RFU
780	X5490_53	Testican-1	Testican-1	SPOCK1	0.16278	0.16278	0.041413	0.387802	0	5490-53	3	SL010384	Q08629	6695	RFU
781	X6393_63	Endoplasmin	Endoplasmin	HSP90B1	-0.162149	0.162149	0.208673	1.09131e-05	1	6393-63	3	SL004912	P14625	7184	RFU
782	X5611_56	Beta-defensin 108B	D108B	DEFB108B	0.161862	0.161862	-0.0392716	0.412832	0	5611-56	3	SL012710	Q8NET1	245911	RFU
783	X8363_18	UPF0577 protein KIAA1324-like	K132L	ELAPOR2	0.161058	0.161058	0.058732	0.220459	0	8363-18	3	SL018473	A8MWY0	222223	RFU
784	X11168_3	Multiple epidermal growth factor-like domains protein 10	MEG10	MEGF10	-0.158114	0.158114	0.0977482	0.0411096	0	11168-3	3	SL019053	Q96KG7	84466	RFU
785	X15583_18	Fc receptor-like B	FCRLB	FCRLB	0.15658	0.15658	0.148362	0.00187231	0	15583-18	3	SL012568	Q6BAA4	127943	RFU
786	X18330_7	Phosphoglucomutase-2	PGM2	PGM2	0.156288	0.156288	0.149475	0.00172808	0	18330-7	3	SL010957	Q96G03	55276	RFU
787	X7015_8	Leukocyte immunoglobulin-like receptor subfamily B member 5	LIRB5	LILRB5	-0.155223	0.155223	0.0924558	0.0534399	0	7015-8	3	SL018005	O75023	10990	RFU
788	X10075_75	Acyl-CoA-binding domain-containing protein 6	ACBD6	ACBD6	-0.155108	0.155108	0.0140576	0.769491	0	10075-75	3	SL019254	Q9BR61	84320	RFU
789	X13408_23	WAP, Kazal, immunoglobulin, Kunitz and NTR domain-containing protein 2	WFKN2	WFIKKN2	-0.153841	0.153841	0.0797772	0.0957959	0	13408-23	3	SL010391	Q8TEU8	124857	RFU
790	X5719_66	Protein FAM189A2	CI061	FAM189A2	0.152713	0.152713	-0.145883	0.00223372	0	5719-66	3	SL014977	Q15884	9413	RFU
791	X5088_175	Interleukin-23 receptor	IL-23 R	IL23R	0.152433	0.152433	-0.054271	0.257594	0	5088-175	3	SL005185	Q5VWK5	149233	RFU
792	X24891_54	Epidermal growth factor receptor kinase substrate 8-like protein 2	ES8L2	EPS8L2	0.15236	0.15236	0.348693	6.13182e-14	1	24891-54	3	SL009030	Q9H6S3	64787	RFU
793	X11375_49	Forkhead box protein L2	FOXL2	FOXL2	0.152193	0.152193	0.129596	0.00667095	0	11375-49	3	SL019436	P58012	668	RFU
794	X7970_315	Ecto-ADP-ribosyltransferase 3	NAR3	ART3	0.151048	0.151048	0.226016	1.81383e-06	1	7970-315	3	SL018330	Q13508	419	RFU
795	X20589_5	Cadherin-4	CADH4	CDH4	-0.149968	0.149968	0.0408239	0.394594	0	20589-5	3	SL007293	P55283	1002	RFU
796	X24418_14	Homeobox protein HMX3	HMX3	HMX3	-0.149295	0.149295	-0.16133	0.000711625	0	24418-14	3	SL023743	A6NHT5	340784	RFU
797	X19622_7	Activin A	Activin A	INHBA	0.148958	0.148958	0.541097	1.33076e-34	1	19622-7	3	SL001938	P08476	3624	RFU
798	X3635_76	OCIA domain-containing protein 1	OCAD1	OCIAD1	-0.148883	0.148883	-0.182739	0.000122275	0	3635-76	4	SL010530	Q9NX40	54940	RFU
799	X25081_6	Protein FAM160B1	F16B1	FAM160B1	-0.147455	0.147455	-0.0989395	0.0386931	0	25081-6	3	SL023601	Q5W0V3	57700	RFU
800	X20924_85	Transcription elongation factor A protein-like 1	TCAL1	TCEAL1	0.147238	0.147238	-0.0568263	0.235826	0	20924-85	3	SL022250	Q15170	9338	RFU
801	X3234_23	Coiled-coil domain-containing protein 80	URB	CCDC80	0.146609	0.146609	0.558295	3.5557e-37	1	3234-23	2	SL010390	Q76M96	151887	RFU
802	X25126_19	E3 ubiquitin-protein ligase HECW2	HECW2	HECW2	0.146304	0.146304	0.0597363	0.212656	0	25126-19	3	SL023614	Q9P2P5	57520	RFU
803	X24260_4	Histone-lysine N-methyltransferase setd3	SETD3	SETD3	0.146088	0.146088	0.280343	2.46658e-09	1	24260-4	3	SL023585	Q86TU7	84193	RFU
804	X7007_24	Trafficking protein particle complex subunit 4	TRAPPC4	TRAPPC4	-0.145153	0.145153	-0.207223	1.25972e-05	1	7007-24	3	SL005363	Q9Y296	51399	RFU
805	X25947_116	Phosphatidylinositol 3-kinase catalytic subunit type 3	PK3C3	PIK3C3	0.143515	0.143515	-0.270045	9.69966e-09	1	25947-116	3	SL024270	Q8NEB9	5289	RFU
806	X3495_15	C-X-C motif chemokine 6	GCP-2	CXCL6	0.143031	0.143031	0.202035	2.08754e-05	1	3495-15	2	SL003172	P80162	6372	RFU
807	X2605_49	Tumor necrosis factor receptor superfamily member 8	CD30	TNFRSF8	0.14193	0.14193	0.426809	8.96528e-21	1	2605-49	2	SL004180	P28908	943	RFU
808	X10589_7	Retinoic acid early transcript 1L protein	RET1L	RAET1L	0.140747	0.140747	0.0328891	0.492872	0	10589-7	3	SL018354	Q5VY80	154064	RFU
809	X15585_304	Fibulin-5	fibulin 5	FBLN5	0.1406	0.1406	0.36224	5.37263e-15	1	15585-304	3	SL004460	Q9UBX5	10516	RFU
810	X4535_50	ADP-ribosyl cyclase/cyclic ADP-ribose hydrolase 2	BST1	BST1	-0.140414	0.140414	0.128942	0.00695424	0	4535-50	2	SL008644	Q10588	683	RFU
811	X22506_25	N-acetyltransferase 5	NAT5	NAA20	-0.139825	0.139825	-0.0460881	0.336451	0	22506-25	3	SL013058	P61599	51126	RFU
812	X7182_1	Liver carboxylesterase 1	carboxylesterase, liver	CES1	0.139188	0.139188	0.0595618	0.213997	0	7182-1	3	SL006149	P23141	1066	RFU
813	X8067_21	Potassium voltage-gated channel subfamily E member 3	KCNE3	KCNE3	0.138102	0.138102	0.179322	0.000164231	0	8067-21	3	SL008371	Q9Y6H6	10008	RFU
814	X25286_33	Rab GTPase-activating protein 1-like	RBG1L	RABGAP1L	-0.137847	0.137847	-0.00444481	0.926181	0	25286-33	3	SL023562	Q5R372	9910	RFU
815	X9266_1	Triggering receptor expressed on myeloid cells 1	sTREM-1	TREM1	0.137423	0.137423	0.431172	3.27245e-21	1	9266-1	3	SL004968	Q9NP99	54210	RFU
816	X11071_1	Interleukin-5	IL-5	IL5	0.136663	0.136663	0.0251492	0.600064	0	11071-1	3	SL000481	P05113	3567	RFU
817	X20922_4	Profilin-4	PROF4	PFN4	-0.136468	0.136468	-0.0123065	0.797538	0	20922-4	3	SL022162	Q8NHR9	375189	RFU
818	X2429_27	Complement component C8	C8	C8A|C8B|C8G	-0.136398	0.136398	-0.119558	0.0123798	0	2429-27	4	SL000324	P07357|P07358|P07360	731|732|733	RFU
819	X23291_18	PTB-containing, cubilin and LRP1-interacting protein	PCLI1	PID1	0.135702	0.135702	-0.014602	0.760831	0	23291-18	3	SL023248	Q7Z2X4	55022	RFU
820	X2571_12	Insulin-like growth factor-binding protein 3	IGFBP-3	IGFBP3	-0.13423	0.13423	0.0929421	0.0521914	0	2571-12	3	SL000045	P17936	3486	RFU
821	X21595_8	Coiled-coil domain-containing protein 43	CCD43	CCDC43	-0.134086	0.134086	0.119866	0.0121547	0	21595-8	3	SL021974	Q96MW1	124808	RFU
822	X25468_5	SOX-9	SOX-9	SOX9	-0.134049	0.134049	-0.0665481	0.16492	0	25468-5	3	SL004103	P48436	6662	RFU
823	X5443_62	Atrial natriuretic factor	ANP	NPPA	0.133616	0.133616	0.0381277	0.426585	0	5443-62	2	SL002505	P01160	4878	RFU
824	X2811_27	Angiopoietin-1	Angiopoietin-1	ANGPT1	0.133475	0.133475	0.464908	8.09934e-25	1	2811-27	1	SL001995	Q15389	284	RFU
825	X4556_10	Interleukin-34	IL-34	IL34	-0.133424	0.133424	-0.0566211	0.237525	0	4556-10	2	SL013548	Q6ZMJ4	146433	RFU
826	X15436_40	Receptor activity-modifying protein 1	RAMP1	RAMP1	0.133409	0.133409	0.186749	8.58963e-05	1	15436-40	3	SL014638	O60894	10267	RFU
827	X5260_80	Non-receptor tyrosine-protein kinase TYK2	TYK2	TYK2	0.132155	0.132155	0.164373	0.000561035	0	5260-80	3	SL007181	P29597	7297	RFU
828	X6103_70	Fc receptor-like protein 5	FCRL5	FCRL5	-0.132138	0.132138	-0.23865	4.47152e-07	1	6103-70	3	SL012789	Q96RD9	83416	RFU
829	X17736_105	Aprataxin	APTX	APTX	0.131613	0.131613	0.0722927	0.131326	0	17736-105	3	SL020973	Q7Z2E3	54840	RFU
830	X21708_149	IgG receptor FcRn large subunit p51	FCGRN	FCGRT	-0.131278	0.131278	0.17128	0.000322048	0	21708-149	3	SL014852	P55899	2217	RFU
831	X7106_37	Oocyte-secreted protein 2	PLACL	OOSP2	-0.130538	0.130538	-0.0691372	0.149058	0	7106-37	3	SL012654	Q86WS3	219990	RFU
832	X10339_48	Gamma-enolase	NSE	ENO2	0.128949	0.128949	0.115842	0.0153995	0	10339-48	3	SL001731	P09104	2026	RFU
833	X21679_16	Cadherin-20	CAD20	CDH20	0.128704	0.128704	0.0804749	0.0929187	0	21679-16	3	SL007676	Q9HBT6	28316	RFU
834	X24688_9	Doublesex- and mab-3-related transcription factor B1	DMRTB	DMRTB1	0.128406	0.128406	0.0123415	0.796975	0	24688-9	3	SL023648	Q96MA1	63948	RFU
835	X13698_28	Dyslexia-associated protein KIAA0319-like protein	K319L	KIAA0319L	-0.127987	0.127987	0.100698	0.0353468	0	13698-28	3	SL020223	Q8IZA0	79932	RFU
836	X17857_6	Long-chain specific acyl-CoA dehydrogenase, mitochondrial	ACADL	ACADL	0.124357	0.124357	0.027167	0.571128	0	17857-6	3	SL020990	P28330	33	RFU
837	X12428_2	Lysophospholipase-like protein 1	LYPL1	LYPLAL1	0.124256	0.124256	-0.0118287	0.805238	0	12428-2	3	SL015008	Q5VWZ2	127018	RFU
838	X21523_71	Integrin-linked kinase-associated serine/threonine phosphatase 2C	ILKAP	ILKAP	0.123808	0.123808	0.190575	6.0904e-05	1	21523-71	3	SL022506	Q9H0C8	80895	RFU
839	X2848_2	Wnt inhibitory factor 1	WIF-1	WIF1	-0.123685	0.123685	-0.170602	0.00034039	0	2848-2	2	SL004652	Q9Y5W5	11197	RFU
840	X8644_46	Cathepsin H	Cathepsin H	CTSH	0.123552	0.123552	0.0117455	0.806581	0	8644-46	3	SL000346	P09668	1512	RFU
841	X12807_89	Rho GTPase-activating protein 30	RHG30	ARHGAP30	-0.123474	0.123474	0.142334	0.00286285	0	12807-89	3	SL019940	Q7Z6I6	257106	RFU
842	X10087_10	Alpha-crystallin A chain	Alpha crystallin A chain	CRYAA	0.123272	0.123272	-0.0514672	0.283034	0	10087-10	3	SL003675	P02489	102724652	RFU
843	X5682_13	Vasorin	VASN	VASN	0.122206	0.122206	0.32235	5.04072e-12	1	5682-13	3	SL006589	Q6EMK4	114990	RFU
844	X25220_8	Cysteine-rich tail protein 1	CRTP1	CYSRT1	-0.121957	0.121957	0.0949957	0.0471841	0	25220-8	3	SL023179	A8MQ03	375791	RFU
845	X10966_1	Alpha-2-HS-glycoprotein	a2-HS-Glycoprotein	AHSG	0.121782	0.121782	0.0235481	0.623483	0	10966-1	3	SL000251	P02765	197	RFU
846	X8399_6	Serine/threonine-protein kinase 17B	DRAK2	STK17B	0.121476	0.121476	-0.0957231	0.0455099	0	8399-6	3	SL016566	O94768	9262	RFU
847	X23584_2	Nucleotide triphosphate diphosphatase NUDT15	NUD15	NUDT15	0.12087	0.12087	-0.0915705	0.0557765	0	23584-2	3	SL023535	Q9NV35	55270	RFU
848	X6609_22	2',3'-cyclic-nucleotide 3'-phosphodiesterase	CN37	CNP	0.120716	0.120716	0.031923	0.505671	0	6609-22	3	SL008878	P09543	1267	RFU
849	X9106_87	LysM and putative peptidoglycan-binding domain-containing protein 4	LYSM4	LYSMD4	-0.120015	0.120015	-0.0768394	0.1087	0	9106-87	3	SL018787	Q5XG99	145748	RFU
850	X14021_81	Mediator of RNA polymerase II transcription subunit 4	MED4	MED4	0.11959	0.11959	-0.0366611	0.444602	0	14021-81	3	SL020316	Q9NPJ6	29079	RFU
851	X7917_17	Carboxypeptidase D	CBPD	CPD	0.11939	0.11939	0.141328	0.00306822	0	7917-17	3	SL006413	O75976	1362	RFU
852	X14107_1	5-formyltetrahydrofolate cyclo-ligase	MTHFS	MTHFS	0.119279	0.119279	0.00670674	0.888817	0	14107-1	3	SL020315	P49914	10588	RFU
853	X22091_14	Beta-ureidopropionase	BUP1	UPB1	0.119162	0.119162	-0.054566	0.255013	0	22091-14	3	SL022799	Q9UBR1	51733	RFU
854	X22826_2	Von Hippel-Lindau-like protein	VHLL	VHLL	0.11903	0.11903	0.127002	0.00785841	0	22826-2	3	SL022956	Q6RSH7	391104	RFU
855	X3202_28	Kremen protein 2	KREM2	KREMEN2	-0.118779	0.118779	-0.354168	2.32443e-14	1	3202-28	2	SL010393	Q8NCW0	79412	RFU
856	X16748_1	Bone morphogenetic protein 3	BMP-3	BMP3	-0.118057	0.118057	0.00140394	0.976653	0	16748-1	3	SL003995	P12645	651	RFU
857	X20445_29	AP-1 complex-associated regulatory protein	AP1AR	AP1AR	0.117854	0.117854	0.228117	1.44491e-06	1	20445-29	3	SL021952	Q63HQ0	55435	RFU
858	X7826_1	Serine/threonine-protein kinase DCLK3	DCLK3	DCLK3	-0.117471	0.117471	0.0638992	0.182427	0	7826-1	3	SL018272	Q9C098	85443	RFU
859	X24216_30	Mth938 domain-containing protein	AAMDC	AAMDC	0.117442	0.117442	0.161399	0.000707787	0	24216-30	3	SL022758	Q9H7C9	28971	RFU
860	X8817_29	Centromere protein V	CENPV	CENPV	-0.116732	0.116732	0.082457	0.0851199	0	8817-29	3	SL013524	Q7Z7K6	201161	RFU
861	X19195_85	40S ribosomal protein S5	RS5	RPS5	0.116652	0.116652	-0.000769497	0.987203	0	19195-85	3	SL013041	P46782	6193	RFU
862	X18343_10	Peroxisomal 2,4-dienoyl-CoA reductase	DECR2	DECR2	-0.116543	0.116543	0.0913714	0.0563135	0	18343-10	3	SL020975	Q9NUI1	26063	RFU
863	X10510_62	SLP adapter and CSK-interacting membrane protein	SCIMP	SCIMP	0.116297	0.116297	0.0548808	0.252277	0	10510-62	3	SL018612	Q6UWF3	388325	RFU
864	X4534_10	Brain-specific serine protease 4	BSSP4	PRSS22	-0.115636	0.115636	-0.121427	0.0110691	0	4534-10	2	SL012822	Q9GZN4	64063	RFU
865	X15544_25	Kallikrein-14	kallikrein 14	KLK14	0.115399	0.115399	0.101145	0.0345363	0	15544-25	3	SL003919	Q9P0G3	43847	RFU
866	X10015_119	Voltage-gated potassium channel subunit beta-2	KCAB2	KCNAB2	0.114799	0.114799	0.0181688	0.704871	0	10015-119	3	SL014924	Q13303	8514	RFU
867	X22129_55	RNA polymerase II elongation factor ELL3	ELL3	ELL3	-0.113109	0.113109	0.0464909	0.33224	0	22129-55	3	SL022854	Q9HB65	80237	RFU
868	X13574_50	Rho-related GTP-binding protein Rho6	RND1	RND1	-0.111627	0.111627	-0.0809858	0.0908558	0	13574-50	3	SL020205	Q92730	27289	RFU
869	X23152_49	BTB/POZ domain-containing adapter for CUL3-mediated RhoA degradation protein 2	BACD2	TNFAIP1	-0.11159	0.11159	-0.104118	0.029539	0	23152-49	3	SL022815	Q13829	7126	RFU
870	X5695_5	BPI fold-containing family A member 2	SPLC2	BPIFA2	0.111582	0.111582	0.155296	0.00112643	0	5695-5	3	SL010290	Q96DR5	140683	RFU
871	X18300_39	Transcriptional activator protein Pur-beta	PURB	PURB	-0.111083	0.111083	-0.101401	0.0340799	0	18300-39	3	SL015153	Q96QR8	5814	RFU
872	X15339_32	Cofilin-2	COF2	CFL2	0.110905	0.110905	0.368881	1.56014e-15	1	15339-32	3	SL008333	Q9Y281	1073	RFU
873	X10473_2	Trefoil factor 2	Trefoil factor 2	TFF2	-0.109981	0.109981	-0.0476655	0.320156	0	10473-2	3	SL002602	Q03403	7032	RFU
874	X11653_69	Sodium- and chloride-dependent glycine transporter 1	SC6A9	SLC6A9	0.108887	0.108887	-0.0173032	0.718319	0	11653-69	3	SL019569	P48067	6536	RFU
875	X9835_16	Aldehyde dehydrogenase family 1 member A3	AL1A3	ALDH1A3	0.108322	0.108322	0.267326	1.37933e-08	1	9835-16	3	SL006487	P47895	220	RFU
876	X3509_1	C-C motif chemokine 15	MIP-5	CCL15	0.108201	0.108201	0.173991	0.000257492	0	3509-1	1	SL003190	Q16663	6359	RFU
877	X3187_52	Cysteine-rich secretory protein 3	CRIS3	CRISP3	-0.108046	0.108046	0.0175905	0.713846	0	3187-52	2	SL007284	P54108	10321	RFU
878	X9995_6	Deoxyuridine 5'-triphosphate nucleotidohydrolase, mitochondrial	DUT	DUT	0.10761	0.10761	0.219386	3.66471e-06	1	9995-6	3	SL013164	P33316	1854	RFU
879	X8803_61	Nectin-1, isoform gamma:Cytoplasmic domain	nectin-1 gamma:CD	NECTIN1	-0.107587	0.107587	-0.0108957	0.820327	0	8803-61	3	SL025940	Q15223	5818	RFU
880	X13386_248	E3 ubiquitin-protein ligase RNF34	RNF34	RNF34	0.107212	0.107212	-0.0977083	0.0411927	0	13386-248	3	SL020103	Q969K3	80196	RFU
881	X23319_6	AN1-type zinc finger protein 2B	ZFN2B	ZFAND2B	-0.106979	0.106979	0.0978176	0.0409654	0	23319-6	3	SL023414	Q8WV99	130617	RFU
882	X7809_22	Spermatogenesis-associated protein 9	SPAT9	SPATA9	0.106452	0.106452	0.589096	3.54126e-42	1	7809-22	3	SL018265	Q9BWV2	83890	RFU
883	X12521_3	Cyclin-dependent kinase 4 inhibitor C	CDN2C	CDKN2C	0.10573	0.10573	-0.0159654	0.739275	0	12521-3	3	SL007230	P42773	1031	RFU
884	X15534_26	Malate dehydrogenase, mitochondrial	Malate dehydrogenase 2	MDH2	0.104973	0.104973	0.0617684	0.197477	0	15534-26	3	SL004917	P40926	4191	RFU
885	X20447_11	Homeobox protein TGIF2LY	TF2LY	TGIF2LY	-0.103563	0.103563	-0.173035	0.000278737	0	20447-11	3	SL022258	Q8IUE0	90655	RFU
886	X18203_9	Gamma-crystallin C	CRGC	CRYGC	0.102786	0.102786	0.0740956	0.121954	0	18203-9	3	SL020916	P07315	1420	RFU
887	X7104_71	Calcium-binding protein 7	CABP7	CABP7	0.101546	0.101546	0.219593	3.58606e-06	1	7104-71	3	SL018117	Q86V35	164633	RFU
888	X13229_20	Protein Mdm4	MDM4	MDM4	-0.101533	0.101533	0.137919	0.0038685	0	13229-20	3	SL019996	O15151	4194	RFU
889	X17748_21	Quinone oxidoreductase PIG3	QORX	TP53I3	-0.101487	0.101487	0.23827	4.66939e-07	1	17748-21	3	SL008994	Q53FA7	9540	RFU
890	X2737_22	Protein NOV homolog	NovH	CCN3	-0.101287	0.101287	-0.0045562	0.924336	0	2737-22	2	SL005236	P48745	4856	RFU
891	X21727_15	Ubiquitin-conjugating enzyme E2 Q1	UB2Q1	UBE2Q1	-0.101175	0.101175	-0.0773328	0.106442	0	21727-15	3	SL022665	Q7Z7E8	55585	RFU
892	X25913_17	Ferritin heavy chain	FRIH	FTH1	0.101133	0.101133	0.173973	0.000257866	0	25913-17	3	SL007933	P02794	2495	RFU
893	X13427_66	Mannosyl-oligosaccharide 1,2-alpha-mannosidase IC	MA1C1	MAN1C1	0.100931	0.100931	0.281052	2.23984e-09	1	13427-66	3	SL008941	Q9NR34	57134	RFU
894	X25057_2	Alpha-actinin-4	ACTN4	ACTN4	-0.100776	0.100776	-0.132871	0.00540255	0	25057-2	3	SL007965	O43707	81	RFU
895	X14048_7	Interleukin-1 Receptor accessory protein	IL-1 R AcP	IL1RAP	0.100739	0.100739	0.174508	0.00024663	0	14048-7	3	SL004588	Q9NPH3	3556	RFU
896	X3169_70	Alpha-L-iduronidase	IDUA	IDUA	-0.100682	0.100682	-0.106161	0.0264753	0	3169-70	2	SL010368	P35475	3425	RFU
897	X25108_6	Arginyl-tRNA--protein transferase 1	ATE1	ATE1	0.099772	0.099772	0.345145	1.13832e-13	1	25108-6	3	SL023419	O95260	11101	RFU
898	X22806_1	THAP domain-containing protein 2	THAP2	THAP2	-0.099699	0.099699	-0.0764051	0.110719	0	22806-1	3	SL022909	Q9H0W7	83591	RFU
899	X2948_58	Growth hormone receptor	Growth hormone receptor	GHR	-0.098961	0.098961	-0.0416839	0.384702	0	2948-58	2	SL005168	P10912	2690	RFU
900	X11405_150	Caspase recruitment domain-containing protein 9	CARD9	CARD9	0.09882	0.09882	-0.130608	0.00625314	0	11405-150	3	SL007659	Q9H257	64170	RFU
901	X21112_6	Myosin regulatory light chain 2, skeletal muscle isoform	MLRS	MYLPF	0.098803	0.098803	0.201502	2.19713e-05	1	21112-6	3	SL022125	Q96A32	29895	RFU
902	X15481_45	Antibacterial protein LL-37	LL-37	CAMP	0.097536	0.097536	0.21462	5.99596e-06	1	15481-45	3	SL004525	P49913	820	RFU
903	X6546_41	Dickkopf-related protein 2	DKK2	DKK2	0.096997	0.096997	0.330397	1.37032e-12	1	6546-41	3	SL009413	Q9UBU2	27123	RFU
904	X6508_68	Secretoglobin family 1D member 2	SG1D2	SCGB1D2	0.096356	0.096356	0.212585	7.37356e-06	1	6508-68	3	SL008357	O95969	10647	RFU
905	X4428_1	Carbohydrate sulfotransferase 2	CHST2	CHST2	0.095857	0.095857	-0.257413	4.81693e-08	1	4428-1	2	SL013988	Q9Y4C5	9435	RFU
906	X21379_30	Ethanolamine kinase 2	EKI2	ETNK2	0.094484	0.094484	0.195796	3.768e-05	1	21379-30	3	SL021883	Q9NVF9	55224	RFU
907	X3808_76	Fibroblast growth factor receptor 2	FGFR-2	FGFR2	0.092401	0.092401	-0.0891997	0.0624549	0	3808-76	2	SL003990	P21802	2263	RFU
908	X7099_33	Follistatin-related protein 5	FSTL5	FSTL5	0.092292	0.092292	0.0341281	0.476715	0	7099-33	3	SL012691	Q8N475	56884	RFU
909	X19183_164	60S ribosomal protein L12	RL12	RPL12	0.091995	0.091995	0.163243	0.000613117	0	19183-164	3	SL008622	P30050	6136	RFU
910	X11247_20	N-acetylglutamate synthase, mitochondrial	NAGS	NAGS	0.091747	0.091747	0.181754	0.000133193	0	11247-20	3	SL019366	Q8N159	162417	RFU
911	X25039_10	Kelch-like protein 3	KLHL3	KLHL3	-0.091647	0.091647	-0.13318	0.00529495	0	25039-10	3	SL015309	Q9UH77	26249	RFU
912	X10978_39	Growth hormone variant	SOM2	GH2	-0.090732	0.090732	-0.0555155	0.246825	0	10978-39	3	SL009327	P01242	2689	RFU
913	X8087_250	E3 ubiquitin-protein ligase RNF13	RNF13	RNF13	-0.090388	0.090388	-0.098114	0.0403544	0	8087-250	3	SL018374	O43567	11342	RFU
914	X23241_27	Mitochondrial import inner membrane translocase subunit Tim10 B	T10B	TIMM10B	0.09006	0.09006	0.241201	3.33774e-07	1	23241-27	3	SL023343	Q9Y5J6	26515	RFU
915	X9461_2	Intercellular adhesion molecule 4	ICAM4	ICAM4	-0.089824	0.089824	0.196175	3.63714e-05	1	9461-2	3	SL010843	Q14773	3386	RFU
916	X10382_1	Angiopoietin-related protein 3	ANGL3	ANGPTL3	0.089802	0.089802	0.230143	1.15806e-06	1	10382-1	3	SL006803	Q9Y5C1	27329	RFU
917	X22510_6	Nuclear factor erythroid 2-related factor 2	NF2L2	NFE2L2	0.089713	0.089713	0.214351	6.16274e-06	1	22510-6	3	SL013089	Q16236	4780	RFU
918	X5337_64	T-lymphocyte activation antigen CD86	B7-2	CD86	-0.089411	0.089411	0.0379513	0.42873	0	5337-64	3	SL004131	P42081	942	RFU
919	X14076_74	Cystatin-S	Cystatin-S	CST4	0.089139	0.089139	0.142877	0.00275702	0	14076-74	3	SL007888	P01036	1472	RFU
920	X7956_11	MICOS complex subunit MIC10	MOS1	MICOS10	-0.088249	0.088249	-0.111153	0.0201168	0	7956-11	3	SL018336	Q5TGZ0	440574	RFU
921	X12685_57	Homer protein homolog 2	HOME2	HOMER2	-0.087801	0.087801	0.0583745	0.223286	0	12685-57	3	SL019790	Q9NSB8	9455	RFU
922	X3060_43	Complement component C9	C9	C9	0.087791	0.087791	0.266151	1.60399e-08	1	3060-43	2	SL000325	P02748	735	RFU
923	X22073_47	ATP synthase B chain, mitochondrial	AT5F1	ATP5PB	0.087546	0.087546	-0.0282334	0.556108	0	22073-47	3	SL008062	P24539	515	RFU
924	X3038_9	C-X-C motif chemokine 11	I-TAC	CXCL11	-0.087398	0.087398	-0.0230771	0.630447	0	3038-9	2	SL003326	O14625	6373	RFU
925	X24684_7	GTPase IMAP family member 4	GIMA4	GIMAP4	-0.087226	0.087226	-0.0908592	0.057715	0	24684-7	3	SL019969	Q9NUV9	55303	RFU
926	X11402_17	Histone-lysine N-methyltransferase 2C	KMT2C	KMT2C	0.086988	0.086988	0.2084	1.12131e-05	1	11402-17	3	SL019475	Q8NEZ4	58508	RFU
927	X20547_5	Neuronal acetylcholine receptor subunit beta-3	ACHB3	CHRNB3	0.086565	0.086565	0.150107	0.00165079	0	20547-5	3	SL021685	Q05901	1142	RFU
928	X8908_14	Potassium voltage-gated channel subfamily E regulatory beta subunit 5:Cytoplasmic domain	KCE1L:CD	KCNE5	0.086225	0.086225	0.572344	2.16201e-39	1	8908-14	3	SL025907	Q9UJ90	23630	RFU
929	X7146_16	Protein disulfide-isomerase A4	PDIA4	PDIA4	0.08577	0.08577	0.154437	0.00120101	0	7146-16	3	SL006466	P13667	9601	RFU
930	X12761_12	Amyloid beta A4 precursor protein-binding family B member 2:Phosphotyrosine Interaction Domain 2	APBB2:PID 2	APBB2	-0.085425	0.085425	-0.106483	0.0260191	0	12761-12	3	SL025796	Q92870	323	RFU
931	X5133_17	TGF-beta receptor type-2	TGF-b R II	TGFBR2	-0.085362	0.085362	-0.0157142	0.743231	0	5133-17	3	SL002078	P37173	7048	RFU
932	X20370_6	Acylphosphatase-1	ACYP1	ACYP1	0.084869	0.084869	0.277624	3.56018e-09	1	20370-6	3	SL009422	P07311	97	RFU
933	X5437_63	Fatty acid-binding protein, heart	FABP	FABP3	0.083871	0.083871	0.35214	3.33711e-14	1	5437-63	3	SL001774	P05413	2170	RFU
934	X10499_1	Transmembrane protein 106A	T106A	TMEM106A	0.08367	0.08367	0.0475964	0.320859	0	10499-1	3	SL008733	Q96A25	113277	RFU
935	X23356_32	Coiled-coil domain-containing protein 24	CCD24	CCDC24	0.082775	0.082775	0.29654	2.54735e-10	1	23356-32	3	SL023488	Q8N4L8	149473	RFU
936	X10767_52	G-protein coupled receptor 64	GPR64	ADGRG2	-0.082474	0.082474	0.176465	0.000209318	0	10767-52	3	SL018836	Q8IZP9	10149	RFU
937	X13557_3	Nectin-3	Nectin 3	NECTIN3	-0.082079	0.082079	-0.0938623	0.0498954	0	13557-3	3	SL004802	Q9NQS3	25945	RFU
938	X7909_37	Sex hormone-binding globulin	SHBG	SHBG	0.081596	0.081596	0.305167	7.16266e-11	1	7909-37	3	SL005102	P04278	6462	RFU
939	X10956_82	Glycine cleavage system H protein, mitochondrial	GCSH	GCSH	0.081505	0.081505	-0.0478543	0.318241	0	10956-82	3	SL009212	P23434	2653	RFU
940	X20079_6	Phosphoenolpyruvate carboxykinase [GTP], mitochondrial	PCKGM	PCK2	0.081275	0.081275	0.158699	0.000871141	0	20079-6	3	SL021781	Q16822	5106	RFU
941	X13566_2	RNA polymerase II subunit A C-terminal domain phosphatase SSU72	SSU72	SSU72	-0.080418	0.080418	-0.167585	0.000434542	0	13566-2	3	SL020204	Q9NP77	29101	RFU
942	X23178_95	Histamine N-methyltransferase	HNMT	HNMT	-0.079972	0.079972	0.194905	4.09339e-05	1	23178-95	3	SL014819	P50135	3176	RFU
943	X8813_160	Thioredoxin	Thioredoxin	TXN	0.079534	0.079534	0.125828	0.0084555	0	8813-160	3	SL000585	P10599	7295	RFU
944	X9332_6	Beta-defensin 136	DB136	DEFB136	-0.078844	0.078844	-0.0106694	0.823997	0	9332-6	3	SL012523	Q30KP8	613210	RFU
945	X21754_5	Ubiquitin thioesterase ZRANB1	ZRAN1	ZRANB1	-0.078776	0.078776	0.18691	8.46718e-05	1	21754-5	3	SL022678	Q9UGI0	54764	RFU
946	X9086_95	Mammaglobin-B	Mammaglobin 2	SCGB2A1	0.078624	0.078624	-0.241108	3.37374e-07	1	9086-95	3	SL001973	O75556	4246	RFU
947	X5837_49	Leukemia inhibitory factor receptor	LIF sR	LIFR	-0.07847	0.07847	0.0248714	0.604099	0	5837-49	3	SL004714	P42702	3977	RFU
948	X5114_65	Prolactin receptor	Prolactin Receptor	PRLR	-0.078439	0.078439	-0.110794	0.0205259	0	5114-65	3	SL005212	P16471	5618	RFU
949	X14203_3	Annexin A7	ANXA7	ANXA7	0.078212	0.078212	0.240042	3.81352e-07	1	14203-3	3	SL008375	P20073	310	RFU
950	X10420_30	Fas apoptotic inhibitory molecule 1	FAIM1	FAIM	-0.07787	0.07787	0.134992	0.00470127	0	10420-30	3	SL018037	Q9NVQ4	55179	RFU
951	X4929_55	Sex hormone-binding globulin	SHBG	SHBG	0.076727	0.076727	0.286845	1.00875e-09	1	4929-55	1	SL005102	P04278	6462	RFU
952	X2778_10	Interleukin-22	IL-22	IL22	-0.076618	0.076618	-0.223542	2.36412e-06	1	2778-10	2	SL004347	Q9GZX6	50616	RFU
953	X9857_38	Interferon regulatory factor 4	IRF4	IRF4	-0.076495	0.076495	0.0146189	0.760562	0	9857-38	3	SL007438	Q15306	3662	RFU
954	X2765_4	Growth/differentiation factor 11/8	GDF-11/8	GDF11|MSTN	-0.076084	0.076084	0.0796784	0.0962095	0	2765-4	3	SL021043	O95390|O14793	10220|2660	RFU
955	X13587_10	Rac GTPase-activating protein 1	RGAP1	RACGAP1	0.075788	0.075788	0.171753	0.000309781	0	13587-10	3	SL005989	Q9H0H5	29127	RFU
956	X19602_36	Transcription factor jun-D	jun-D	JUND	-0.074994	0.074994	0.0664948	0.165259	0	19602-36	3	SL003671	P17535	3727	RFU
957	X20460_22	Intraflagellar transport protein 20 homolog	IFT20	IFT20	-0.074896	0.074896	-0.104806	0.0284752	0	20460-22	3	SL022073	Q8IY31	90410	RFU
958	X25257_162	Oligodendrocyte transcription factor 1	OLIG1	OLIG1	0.074834	0.074834	0.0686795	0.151774	0	25257-162	3	SL009568	Q8TAK6	116448	RFU
959	X7167_102	Vesicle-associated membrane protein-associated protein A	VAPA	VAPA	0.074101	0.074101	0.304992	7.35286e-11	1	7167-102	3	SL007733	Q9P0L0	9218	RFU
960	X5649_83	Pregnancy-specific beta-1-glycoprotein 4	PSG4	PSG4	0.073401	0.073401	-0.0422743	0.378	0	5649-83	3	SL012479	Q00888	5672	RFU
961	X15497_9	Heparan sulfate glucosamine 3-O-sulfotransferase 1	HS3S1	HS3ST1	-0.073346	0.073346	-0.0452359	0.345471	0	15497-9	3	SL012357	O14792	9957	RFU
962	X4697_59	Granulocyte-macrophage colony-stimulating factor	GM-CSF	CSF2	-0.073092	0.073092	-0.0112669	0.814315	0	4697-59	2	SL001726	P04141	1437	RFU
963	X10472_53	Tumor necrosis factor receptor superfamily member 14	HVEM	TNFRSF14	0.072905	0.072905	0.330447	1.3592e-12	1	10472-53	3	SL004145	Q92956	8764	RFU
964	X8654_13	Disintegrin and metalloproteinase domain-containing protein 10:Cytoplasmic domain	ADAM 10:CD	ADAM10	0.072793	0.072793	-0.130341	0.00636101	0	8654-13	3	SL025786	O14672	102	RFU
965	X20575_82	C-type lectin domain family 9 member A	CLC9A	CLEC9A	0.072154	0.072154	0.224025	2.24537e-06	1	20575-82	3	SL019007	Q6UXN8	283420	RFU
966	X8407_84	Neurogenic locus notch homolog protein 2	NOTC2	NOTCH2	0.071778	0.071778	0.172481	0.000291783	0	8407-84	3	SL007356	Q04721	4853	RFU
967	X10505_12	E3 ubiquitin-protein ligase RNF43	RNF43	RNF43	0.071064	0.071064	0.0204669	0.66962	0	10505-12	3	SL018629	Q68DV7	54894	RFU
968	X24444_10	Tetratricopeptide repeat protein 27	TTC27	TTC27	0.071002	0.071002	0.0572318	0.232495	0	24444-10	3	SL011247	Q6P3X3	55622	RFU
969	X4469_78	Carbohydrate sulfotransferase 15	ST4S6	CHST15	-0.070517	0.070517	0.129854	0.00656205	0	4469-78	2	SL007502	Q7LFX5	51363	RFU
970	X16597_11	Glutaredoxin-related protein 5, mitochondrial	GLRX5	GLRX5	0.070388	0.070388	0.131889	0.00575781	0	16597-11	3	SL013189	Q86SX6	51218	RFU
971	X8992_1	Transmembrane protein 2	TMEM2	CEMIP2	0.070136	0.070136	0.19632	3.58828e-05	1	8992-1	3	SL018821	Q9UHN6	23670	RFU
972	X5125_6	Sialic acid-binding Ig-like lectin 14	SIG14	SIGLEC14	-0.070075	0.070075	0.167597	0.000434124	0	5125-6	3	SL014292	Q08ET2	100049587	RFU
973	X23326_10	Glutathione S-transferase A2	GSTA2	GSTA2	-0.069007	0.069007	-0.215033	5.74765e-06	1	23326-10	3	SL009143	P09210	2939	RFU
974	X6440_31	Microfibrillar-associated protein 5	MFAP5	MFAP5	0.068805	0.068805	0.348061	6.84952e-14	1	6440-31	3	SL012493	Q13361	8076	RFU
975	X9090_9	Synaptotagmin-like protein 4:Ca2+-dependent membrane-targeting module 1	SYTL4:C2 1	SYTL4	-0.068034	0.068034	-0.0931733	0.0516065	0	9090-9	3	SL025997	Q96C24	94121	RFU
976	X3391_10	Phosphatidylinositol 4,5-bisphosphate 3-kinase catalytic subunit gamma isoform	PK3CG	PIK3CG	-0.067868	0.067868	-0.200017	2.53202e-05	1	3391-10	2	SL007250	P48736	5294	RFU
977	X3374_49	Tyrosine-protein kinase HCK	HCK	HCK	0.067403	0.067403	-0.00363821	0.939548	0	3374-49	2	SL010499	P08631	3055	RFU
978	X17357_33	O-phosphoseryl-tRNA(Sec) selenium transferase	SPCS	SEPSECS	-0.067254	0.067254	-0.0881826	0.0655153	0	17357-33	3	SL020889	Q9HD40	51091	RFU
979	X12751_26	Zinc fingers and homeoboxes protein 1	ZHX1	ZHX1	-0.067073	0.067073	-0.110703	0.0206305	0	12751-26	3	SL015327	Q9UKY1	11244	RFU
980	X11510_51	Apolipoprotein L1	Apo L1	APOL1	-0.0665	0.0665	0.0645313	0.178129	0	11510-51	3	SL005699	O14791	8542	RFU
981	X5633_65	Leukocyte immunoglobulin-like receptor subfamily B member 2	ILT-4	LILRB2	-0.066491	0.066491	0.173195	0.000275067	0	5633-65	3	SL005191	Q8N423	10288	RFU
982	X9828_86	L-lactate dehydrogenase C chain	LDHC	LDHC	-0.066479	0.066479	-0.0893973	0.0618741	0	9828-86	3	SL009423	P07864	3948	RFU
983	X19143_38	NADH-cytochrome b5 reductase 2	NB5R2	CYB5R2	-0.066421	0.066421	-0.0463078	0.33415	0	19143-38	3	SL013157	Q6BCY4	51700	RFU
984	X5248_68	Peptidyl-prolyl cis-trans isomerase F, mitochondrial	Cyclophilin F	PPIF	-0.066007	0.066007	0.0152158	0.751102	0	5248-68	2	SL005793	P30405	10105	RFU
985	X17792_158	Succinate-semialdehyde dehydrogenase, mitochondrial	SSDH	ALDH5A1	-0.065937	0.065937	0.0153283	0.749323	0	17792-158	3	SL020924	P51649	7915	RFU
986	X9927_96	Tensin-4	TENS4	TNS4	0.065209	0.065209	0.171451	0.000317565	0	9927-96	3	SL015069	Q8IZW8	84951	RFU
987	X5262_57	Breast cancer anti-estrogen resistance protein 3:Src Homology domain	BCAR3:SH2	BCAR3	-0.065136	0.065136	-0.164974	0.000535011	0	5262-57	3	SL025803	O75815	8412	RFU
988	X10616_67	Podocalyxin-like protein 2	PDXL2	PODXL2	-0.064435	0.064435	-0.000606022	0.989921	0	10616-67	3	SL017477	Q9NZ53	50512	RFU
989	X11715_1	POU domain, class 2, transcription factor 1	PO2F1	POU2F1	0.063893	0.063893	0.0800011	0.0948651	0	11715-1	3	SL019568	P14859	5451	RFU
990	X9183_7	Interferon alpha/beta receptor 1	IFN-a/b R1	IFNAR1	0.06295	0.06295	0.0750935	0.116995	0	9183-7	3	SL004475	P17181	3454	RFU
991	X8485_7	Kelch-like ECH-associated protein 1	KEAP1	KEAP1	-0.062656	0.062656	0.14311	0.00271292	0	8485-7	3	SL017529	Q14145	9817	RFU
992	X18376_19	Myosin light chain 3	Myosin light chain 1	MYL3	0.062493	0.062493	0.258804	4.05431e-08	1	18376-19	3	SL004734	P08590	4634	RFU
993	X2999_6	Limbic system-associated membrane protein	LSAMP	LSAMP	-0.061946	0.061946	0.0569507	0.234801	0	2999-6	2	SL005196	Q13449	4045	RFU
994	X2900_53	C-C motif chemokine 14	HCC-1	CCL14	0.061706	0.061706	0.374398	5.4641e-16	1	2900-53	3	SL003329	Q16627	6358	RFU
995	X8810_26	Hepatocyte cell adhesion molecule	HEPACAM	HEPACAM	-0.060411	0.060411	-0.0459196	0.338222	0	8810-26	3	SL007433	Q14CZ8	220296	RFU
996	X3473_78	Thrombopoietin Receptor	Thrombopoietin Receptor	MPL	-0.06007	0.06007	-0.0764659	0.110434	0	3473-78	2	SL005224	P40238	4352	RFU
997	X17202_37	Programmed cell death protein 4	PDCD4	PDCD4	-0.059256	0.059256	-0.106125	0.0265271	0	17202-37	3	SL011994	Q53EL6	27250	RFU
998	X9565_6	PRKC apoptosis WT1 regulator protein	PAWR	PAWR	0.057409	0.057409	0.110764	0.0205599	0	9565-6	3	SL007598	Q96IZ0	5074	RFU
999	X17832_12	Isopentenyl-diphosphate delta-isomerase 2	IDI2	IDI2	0.057286	0.057286	-0.0923976	0.053591	0	17832-12	3	SL021002	Q9BXS1	91734	RFU
1000	X21715_40	Sentrin-specific protease 1	SENP1	SENP1	-0.055771	0.055771	-0.111771	0.0194305	0	21715-40	3	SL022659	Q9P0U3	29843	RFU
1001	X8529_1	Tumor necrosis factor receptor superfamily member 10B:Death domain	TRAIL R2:Death	TNFRSF10B	0.0556	0.0556	0.0810556	0.090577	0	8529-1	3	SL026016	O14763	8795	RFU
1002	X13501_10	Solute carrier family 35 member G2	S35G2	SLC35G2	-0.05516	0.05516	-0.0976387	0.041338	0	13501-10	3	SL020163	Q8TBE7	80723	RFU
1003	X21157_6	Hydroxylysine kinase	HYKK	HYKK	0.054999	0.054999	0.288274	8.2633e-10	1	21157-6	3	SL022072	A2RU49	123688	RFU
1004	X10565_19	SLIT and NTRK-like protein 3	SLIK3	SLITRK3	0.054943	0.054943	0.0612648	0.201163	0	10565-19	3	SL017951	O94933	22865	RFU
1005	X7925_18	Single-pass membrane and coiled-coil domain-containing protein 2	CL070	SMCO2	0.053732	0.053732	-0.118948	0.0128369	0	7925-18	3	SL018348	A6NFE2	341346	RFU
1006	X5462_62	Ficolin-3	Ficolin-3	FCN3	-0.052111	0.052111	0.0975272	0.0415716	0	5462-62	3	SL002086	O75636	8547	RFU
1007	X6458_6	Dolichyl-diphosphooligosaccharide--protein glycosyltransferase subunit 1:Lumenal domain	RPN1:LD	RPN1	-0.052079	0.052079	0.281114	2.221e-09	1	6458-6	3	SL025975	P04843	6184	RFU
1008	X5196_7	Glycylpeptide N-tetradecanoyltransferase 1	NMT1	NMT1	0.052048	0.052048	0.00986042	0.837149	0	5196-7	3	SL006476	P30419	4836	RFU
1009	X12687_2	2,4-dienoyl-CoA reductase, mitochondrial	DECR	DECR1	0.050998	0.050998	-0.139539	0.00346732	0	12687-2	3	SL008215	Q16698	1666	RFU
1010	X4967_1	Complement component 1 Q subcomponent-binding protein, mitochondrial	C1QBP	C1QBP	-0.050968	0.050968	0.191939	5.37925e-05	1	4967-1	1	SL008177	Q07021	708	RFU
1011	X6342_10	Nephronectin	Nephronectin	NPNT	0.050711	0.050711	0.474996	5.62047e-26	1	6342-10	3	SL006194	Q6UXI9	255743	RFU
1012	X5272_55	SHC-transforming protein 1:Src Homology domain	SHC1:SH2	SHC1	0.050575	0.050575	0.482949	6.4392e-27	1	5272-55	2	SL025981	P29353	6464	RFU
1013	X14703_6	Prokineticin-1	EG-VEGF	PROK1	-0.049736	0.049736	-0.113834	0.0172856	0	14703-6	3	SL004332	P58294	84432	RFU
1014	X11450_110	Protein disulfide-isomerase	Protein disulfide-isomerase	P4HB	0.04973	0.04973	0.245366	2.05608e-07	1	11450-110	3	SL004901	P07237	5034	RFU
1015	X11396_39	Dynein intermediate chain 1, axonemal	DNAI1	DNAI1	-0.0497	0.0497	-0.119811	0.0121945	0	11396-39	3	SL019451	Q9UI46	27019	RFU
1016	X18375_28	Interleukin-36 receptor antagonist protein	IL-1F5	IL36RN	0.049581	0.049581	-0.105807	0.026986	0	18375-28	3	SL005176	Q9UBH0	26525	RFU
1017	X24273_43	Thioredoxin domain-containing protein 3	TXND3	NME8	-0.049208	0.049208	0.0198868	0.678454	0	24273-43	3	SL019757	Q8N427	51314	RFU
1018	X12716_3	Zinc finger protein 175	ZN175	ZNF175	0.048919	0.048919	-0.0996757	0.0372607	0	12716-3	3	SL015364	Q9Y473	7728	RFU
1019	X9013_60	Netrin-1	NET1	NTN1	0.048416	0.048416	0.354565	2.16505e-14	1	9013-60	3	SL012395	O95631	9423	RFU
1020	X7853_19	Protein SCO1 homolog, mitochondrial	SCO1	SCO1	-0.048403	0.048403	-0.164507	0.000555125	0	7853-19	3	SL018291	O75880	6341	RFU
1021	X4878_3	Coagulation Factor X	Coagulation Factor X	F10	-0.048221	0.048221	0.20178	2.13925e-05	1	4878-3	1	SL000360	P00742	2159	RFU
1022	X4923_79	Muellerian-inhibiting factor	MIS	AMH	-0.04819	0.04819	0.114223	0.0169056	0	4923-79	1	SL005201	P03971	268	RFU
1023	X18909_11	Exosome complex component RRP43	EXOS8	EXOSC8	0.048048	0.048048	-0.0336824	0.482493	0	18909-11	3	SL019371	Q96B26	11340	RFU
1024	X12008_3	T-cell antigen CD7	CD7	CD7	0.047858	0.047858	0.242643	2.82514e-07	1	12008-3	3	SL007098	P09564	924	RFU
1025	X25112_6	Ribosomal protein S6 kinase beta-2	KS6B2	RPS6KB2	0.047606	0.047606	-0.0333119	0.487326	0	25112-6	3	SL021541	Q9UBS0	6199	RFU
1026	X15343_337	Kininogen, HMW, Two Chain	Kininogen, HMW, Two Chain	KNG1	0.047076	0.047076	-0.152323	0.00140426	0	15343-337	3	SL000491	P01042	3827	RFU
1027	X23555_11	GTP-binding protein RAD	RAD	RRAD	-0.046689	0.046689	-0.039559	0.409419	0	23555-11	3	SL023339	P55042	6236	RFU
1028	X23292_1	Centrosomal protein of 112 kDa	CE112	CEP112	-0.046685	0.046685	0.0865289	0.0707533	0	23292-1	3	SL023656	Q8N8E3	201134	RFU
1029	X16915_153	Semaphorin-4A	SEM4A	SEMA4A	0.046358	0.046358	0.130278	0.00638694	0	16915-153	3	SL014291	Q9H3S1	64218	RFU
1030	X21289_36	Sperm-associated antigen 7	Sperm-associated antigen 7	SPAG7	-0.04613	0.04613	-0.160069	0.000784314	0	21289-36	3	SL009238	O75391	9552	RFU
1031	X23629_4	Vimentin-type intermediate filament-associated coiled-coil protein	VMAC	VMAC	0.045374	0.045374	0.0168311	0.725691	0	23629-4	3	SL023547	Q2NL98	400673	RFU
1032	X23660_112	Kelch-like protein 41	KLH41	KLHL41	-0.044995	0.044995	-0.196135	3.65093e-05	1	23660-112	3	SL023275	O60662	10324	RFU
1033	X20105_7	Myosin light polypeptide 6	Myosin light polypeptide 6	MYL6	0.044988	0.044988	0.472457	1.10939e-25	1	20105-7	3	SL005669	P60660	4637	RFU
1034	X7920_30	Alpha-2,8-sialyltransferase 8B	SIA8B	ST8SIA2	-0.044907	0.044907	0.0916027	0.05569	0	7920-30	3	SL018316	Q92186	8128	RFU
1035	X8304_50	Tumor necrosis factor receptor superfamily member 11B	OPG	TNFRSF11B	-0.044213	0.044213	0.426606	9.39263e-21	1	8304-50	3	SL002539	O00300	4982	RFU
1036	X20977_2	Phosducin-like protein	PHLP	PDCL	0.04421	0.04421	0.100122	0.0364143	0	20977-2	3	SL022158	Q13371	5082	RFU
1037	X19365_11	Branched-chain-amino-acid aminotransferase, mitochondrial	BCAT2	BCAT2	-0.0429	0.0429	-0.136186	0.00434387	0	19365-11	3	SL013348	O15382	587	RFU
1038	X8890_9	Transmembrane protein 132B	T132B	TMEM132B	-0.042671	0.042671	0.0263816	0.582311	0	8890-9	3	SL018697	Q14DG7	114795	RFU
1039	X13515_8	Regulation of nuclear pre-mRNA domain-containing protein 1A	RPR1A	RPRD1A	-0.042474	0.042474	-0.138027	0.00384052	0	13515-8	3	SL020146	Q96P16	55197	RFU
1040	X7865_126	HRAS-like suppressor 3	HRSL3	PLAAT3	0.041205	0.041205	0.07413	0.12178	0	7865-126	3	SL014840	P53816	11145	RFU
1041	X13556_28	5-hydroxytryptamine receptor 2A	5HT2A	HTR2A	0.04076	0.04076	-0.0537109	0.262546	0	13556-28	3	SL020157	P28223	3356	RFU
1042	X16308_14	B- and T-lymphocyte attenuator	BTLA	BTLA	-0.040522	0.040522	0.208849	1.07246e-05	1	16308-14	3	SL008978	Q7Z6A9	151888	RFU
1043	X24963_1	Armadillo repeat-containing protein 3	ARMC3	ARMC3	-0.040242	0.040242	-0.0989202	0.0387312	0	24963-1	3	SL023478	Q5W041	219681	RFU
1044	X23693_4	MAP kinase-interacting serine/threonine-protein kinase 1	MKNK1	MKNK1	-0.040098	0.040098	-0.231554	9.91462e-07	1	23693-4	3	SL023148	Q9BUB5	8569	RFU
1045	X8974_172	Collagen alpha-1(XV) chain	COFA1	COL15A1	-0.039906	0.039906	0.279073	2.92925e-09	1	8974-172	3	SL007218	P39059	1306	RFU
1046	X10748_216	Protocadherin beta-2	PCDB2	PCDHB2	0.039481	0.039481	0.119792	0.0122084	0	10748-216	3	SL018468	Q9Y5E7	56133	RFU
1047	X9719_145	Matrix metalloproteinase-16	MMP-16	MMP16	-0.039214	0.039214	-0.0162569	0.734692	0	9719-145	3	SL003331	P51512	4325	RFU
1048	X6257_56	Cell growth regulator with EF hand domain protein 1	CGRE1	CGREF1	-0.039114	0.039114	0.155893	0.00107718	0	6257-56	3	SL012800	Q99674	10669	RFU
1049	X13436_54	Myc-associated zinc finger protein	MAZ	MAZ	-0.037987	0.037987	-0.202166	2.06145e-05	1	13436-54	3	SL020077	P56270	4150	RFU
1050	X5035_7	Thymidylate synthase	TS	TYMS	-0.037974	0.037974	-0.153122	0.00132397	0	5035-7	1	SL000142	P04818	7298	RFU
1051	X12569_25	T-complex protein 1 subunit epsilon	TCP-1-epsilon	CCT5	0.037781	0.037781	0.0925498	0.0531967	0	12569-25	3	SL004993	P48643	22948	RFU
1052	X8079_39	EP300-interacting inhibitor of differentiation 3	EID3	EID3	0.037632	0.037632	-0.0443142	0.355398	0	8079-39	3	SL018383	Q8N140	493861	RFU
1053	X23030_4	Sialic acid-binding Ig-like lectin 5	Siglec-5	SIGLEC5	-0.037156	0.037156	0.235032	6.73233e-07	1	23030-4	3	SL005216	O15389	8778	RFU
1054	X14064_21	Peptidoglycan recognition protein 1	PGRP-S	PGLYRP1	0.036964	0.036964	-0.00211616	0.964816	0	14064-21	3	SL004515	O75594	8993	RFU
1055	X9930_48	Gamma-aminobutyric acid type B receptor subunit 2:Cytoplasmic domain	GABR2:CD	GABBR2	-0.036893	0.036893	0.0884505	0.0646974	0	9930-48	3	SL025870	O75899	9568	RFU
1056	X25419_59	Sperm protein associated with the nucleus on the X chromosome N4	SPXN4	SPANXN4	-0.036771	0.036771	0.0209847	0.661772	0	25419-59	3	SL023611	Q5MJ08	441525	RFU
1057	X9598_23	CUB and sushi domain-containing protein 1	CSMD1	CSMD1	0.036708	0.036708	0.166944	0.000457425	0	9598-23	3	SL019047	Q96PZ7	64478	RFU
1058	X7247_1	RAB6-interacting golgin	GORAB	GORAB	-0.036574	0.036574	0.000127266	0.997883	0	7247-1	3	SL018123	Q5T7V8	92344	RFU
1059	X8772_5	Ephrin-B2:Cytoplasmic domain	EFNB2:CD	EFNB2	-0.03635	0.03635	-0.20367	1.78274e-05	1	8772-5	3	SL025840	P52799	1948	RFU
1060	X14318_1	Vacuolar protein sorting-associated protein 29	VPS29	VPS29	0.036146	0.036146	0.362013	5.6023e-15	1	14318-1	3	SL013288	Q9UBQ0	51699	RFU
1061	X6517_14	Growth/differentiation factor 10	BMP-3b	GDF10	-0.036038	0.036038	-0.00631399	0.895289	0	6517-14	3	SL005151	P55107	2662	RFU
1062	X10638_1	TERF1-interacting nuclear factor 2	TINF2	TINF2	-0.036009	0.036009	0.142915	0.00274988	0	10638-1	3	SL018685	Q9BSI4	26277	RFU
1063	X25292_6	Carboxylesterase 3	EST3	CES3	-0.035834	0.035834	0.020751	0.665309	0	25292-6	3	SL012601	Q6UWW8	23491	RFU
1064	X2877_3	SUMO-conjugating enzyme UBC9	UBC9	UBE2I	0.034509	0.034509	0.335086	6.30237e-13	1	2877-3	1	SL004306	P63279	7329	RFU
1065	X22125_9	E2F5	E2F5	E2F5	0.034403	0.034403	0.0182587	0.70348	0	22125-9	3	SL000662	Q15329	1875	RFU
1066	X7144_234	Kazal-type serine protease inhibitor domain-containing protein 1	KAZD1	KAZALD1	-0.0342	0.0342	0.128125	0.00732299	0	7144-234	3	SL012776	Q96I82	81621	RFU
1067	X16872_248	Maleylacetoacetate isomerase	MAAI	GSTZ1	-0.034186	0.034186	-0.154605	0.00118609	0	16872-248	3	SL007013	O43708	2954	RFU
1068	X4549_78	Alpha-(1,3)-fucosyltransferase 5	FUT5	FUT5	0.031591	0.031591	0.18572	9.41124e-05	1	4549-78	2	SL014008	Q11128	2527	RFU
1069	X5202_4	Peptidyl-prolyl cis-trans isomerase D	PPID	PPID	-0.031012	0.031012	-0.100652	0.0354314	0	5202-4	3	SL007373	Q08752	5481	RFU
1070	X17728_61	Charged multivesicular body protein 2a	CHM2A	CHMP2A	0.029856	0.029856	0.309598	3.67205e-11	1	17728-61	3	SL008404	O43633	27243	RFU
1071	X16867_76	Cyclin-dependent kinase 16	PCTK1	CDK16	-0.029365	0.029365	-0.205384	1.50891e-05	1	16867-76	3	SL007335	Q00536	5127	RFU
1072	X4541_49	Cell adhesion molecule-related/down-regulated by oncogenes	CDON	CDON	0.028998	0.028998	0.0816389	0.0882724	0	4541-49	2	SL014092	Q4KMG0	50937	RFU
1073	X13939_14	UTP--glucose-1-phosphate uridylyltransferase	UGPA1	UGP2	0.028484	0.028484	0.306013	6.31021e-11	1	13939-14	3	SL006519	Q16851	7360	RFU
1074	X4336_2	Serum amyloid A-1 protein	SAA	SAA1	-0.028308	0.028308	-0.0549811	0.251411	0	4336-2	1	SL000572	P0DJI8	6288	RFU
1075	X20444_12	Tubulin polymerization-promoting protein family member 3	TPPP3	TPPP3	0.02828	0.02828	0.385363	6.39347e-17	1	20444-12	3	SL022265	Q9BW30	51673	RFU
1076	X14110_200	SPARC	ON	SPARC	0.027987	0.027987	0.0695693	0.146527	0	14110-200	3	SL000532	P09486	6678	RFU
1077	X6612_90	BRICHOS domain-containing protein 5	CP079	BRICD5	-0.027351	0.027351	-0.15514	0.00113967	0	6612-90	3	SL017490	Q6PL45	283870	RFU
1078	X20512_2	Melanoma-associated antigen MUC18	MUC18	MCAM	0.02731	0.02731	0.144354	0.00248737	0	20512-2	3	SL002727	P43121	4162	RFU
1079	X3481_87	Xaa-Pro aminopeptidase 1	XPNPEP1	XPNPEP1	-0.027305	0.027305	0.0758363	0.113407	0	3481-87	1	SL011073	Q9NQW7	7511	RFU
1080	X11117_2	Spermatogenesis-associated protein 20	SPT20	SPATA20	0.027009	0.027009	-0.0725915	0.129735	0	11117-2	3	SL009460	Q8TB22	64847	RFU
1081	X20531_5	SLAM family member 9	SLAF9	SLAMF9	-0.026851	0.026851	-0.0167418	0.727089	0	20531-5	3	SL021299	Q96A28	89886	RFU
1082	X9412_52	Activin receptor type-2B	Activin RIIB	ACVR2B	0.02625	0.02625	-0.151458	0.0014961	0	9412-52	3	SL004130	Q13705	93	RFU
1083	X4981_6	Desmocollin-3	DSC3	DSC3	-0.026198	0.026198	-0.059586	0.21381	0	4981-6	1	SL008709	Q14574	1825	RFU
1084	X5036_50	Tumor necrosis factor-inducible gene 6 protein	TSG-6	TNFAIP6	-0.025927	0.025927	-0.0033213	0.944805	0	5036-50	1	SL004782	P98066	7130	RFU
1085	X24321_67	Nuclear prelamin A recognition factor	NARF	NARF	0.025347	0.025347	-0.111347	0.0199001	0	24321-67	3	SL023698	Q9UHQ1	26502	RFU
1086	X20382_8	Motile sperm domain-containing protein 1	MSPD1	MOSPD1	0.024723	0.024723	-0.0519596	0.278448	0	20382-8	3	SL022113	Q9UJG1	56180	RFU
1087	X8931_124	G0/G1 switch protein 2	G0S2	G0S2	-0.023856	0.023856	-0.0787334	0.100233	0	8931-124	3	SL014751	P27469	50486	RFU
1088	X6415_90	Carboxypeptidase N subunit 2	CPN2	CPN2	-0.023764	0.023764	0.13442	0.00488189	0	6415-90	3	SL017429	P22792	1370	RFU
1089	X2891_1	B-cell receptor CD22	CD22	CD22	-0.023555	0.023555	-0.336483	4.98788e-13	1	2891-1	3	SL004330	P20273	933	RFU
1090	X22124_94	Dystrotelin	DYTN	DYTN	0.022863	0.022863	0.199307	2.70868e-05	1	22124-94	3	SL022803	A2CJ06	391475	RFU
1091	X20086_5	Ras-related protein Rab-11B	RB11B	RAB11B	0.022342	0.022342	0.103766	0.030096	0	20086-5	3	SL008208	Q15907	9230	RFU
1092	X15301_24	Acrosomal protein SP-10	sperm protein 10	ACRV1	0.022207	0.022207	-0.110263	0.0211424	0	15301-24	3	SL009308	P26436	56	RFU
1093	X12473_48	BTB/POZ domain-containing protein KCTD5	KCTD5	KCTD5	0.02186	0.02186	0.094482	0.0483972	0	12473-48	3	SL015285	Q9NXV2	54442	RFU
1094	X4900_8	C3a anaphylatoxin	C3a	C3	0.021586	0.021586	0.322462	4.95101e-12	1	4900-8	1	SL000313	P01024	718	RFU
1095	X11354_21	1-phosphatidylinositol 4,5-bisphosphate phosphodiesterase beta-1	Phospholipase C-beta-1	PLCB1	-0.021356	0.021356	0.0805103	0.0927747	0	11354-21	3	SL006829	Q9NQ66	23236	RFU
1096	X12649_80	Malate dehydrogenase, mitochondrial	Malate dehydrogenase 2	MDH2	0.019514	0.019514	0.0563563	0.23973	0	12649-80	3	SL004917	P40926	4191	RFU
1097	X15323_112	Protein argonaute-3	AGO3	AGO3	0.019187	0.019187	0.200027	2.52967e-05	1	15323-112	3	SL019972	Q9H9G7	192669	RFU
1098	X16298_84	Group IID secretory phospholipase A2	sPLA(2)-IID	PLA2G2D	0.019054	0.019054	0.0273495	0.568543	0	16298-84	3	SL003840	Q9UNK4	26279	RFU
1099	X19129_15	Methenyltetrahydrofolate synthase domain-containing protein	MTHFSD	MTHFSD	0.018561	0.018561	-0.133426	0.00521047	0	19129-15	3	SL006740	Q2M296	64779	RFU
1100	X9305_89	Interferon gamma receptor 2:Extracellular domain	INGR2:ECD	IFNGR2	0.018378	0.018378	0.181007	0.00014209	0	9305-89	3	SL025891	P38484	3460	RFU
1101	X21433_3	Butyrophilin subfamily 3 member A2	BT3A2	BTN3A2	0.018268	0.018268	0.251541	9.86423e-08	1	21433-3	3	SL014882	P78410	11118	RFU
1102	X25488_6	Pleckstrin homology domain-containing family O member 2	PKHO2	PLEKHO2	-0.018126	0.018126	-0.00891987	0.852495	0	25488-6	3	SL023716	Q8TD55	80301	RFU
1103	X9339_204	Peptidyl-prolyl cis-trans isomerase FKBP2	FKBP2	FKBP2	-0.017839	0.017839	0.0254098	0.59629	0	9339-204	3	SL008070	P26885	2286	RFU
1104	X8929_7	Transcription factor TFIIIB component B'' homolog	BDP1	BDP1	0.016898	0.016898	-0.00711273	0.882134	0	8929-7	3	SL018696	A6H8Y1	55814	RFU
1105	X9118_7	PH and SEC7 domain-containing protein 2	PSD2	PSD2	-0.016736	0.016736	0.19018	6.31244e-05	1	9118-7	3	SL018816	Q9BQI7	84249	RFU
1106	X4983_6	Endoplasmic reticulum resident protein 29	ERP29	ERP29	0.015668	0.015668	0.397439	5.47208e-18	1	4983-6	1	SL003522	P30040	10961	RFU
1107	X22797_20	Transcription initiation factor TFIID subunit 12	TAF12	TAF12	0.015533	0.015533	-0.0365204	0.446353	0	22797-20	3	SL022829	Q16514	6883	RFU
1108	X23255_7	Ras-related protein Rab-33A	Rab-33A	RAB33A	-0.015501	0.015501	-0.0218187	0.649212	0	23255-7	3	SL005405	Q14088	9363	RFU
1109	X4840_73	Granulocyte colony-stimulating factor	G-CSF	CSF3	-0.013885	0.013885	0.0345347	0.471476	0	4840-73	1	SL001729	P09919	1440	RFU
1110	X11465_4	Probable G-protein coupled receptor 135	GP135	GPR135	0.013303	0.013303	0.107211	0.02501	0	11465-4	3	SL019454	Q8IZ08	64582	RFU
1111	X2192_63	C-C motif chemokine 27	CTACK	CCL27	-0.013299	0.013299	-0.186831	8.5269e-05	1	2192-63	10	SL003168	Q9Y4X3	10850	RFU
1112	X2960_66	Properdin	Properdin	CFP	-0.012768	0.012768	0.19245	5.13345e-05	1	2960-66	2	SL003192	P27918	5199	RFU
1113	X12033_3	Mitotic checkpoint serine/threonine-protein kinase BUB1	BUB1	BUB1	0.012438	0.012438	0.0866344	0.0704094	0	12033-3	3	SL007012	O43683	699	RFU
1114	X15398_2	FAD-linked sulfhydryl oxidase ALR	HERV1	GFER	0.011947	0.011947	0.19903	2.78074e-05	1	15398-2	3	SL006727	P55789	2671	RFU
1115	X8035_6	Uncharacterized protein C1orf198	CA198	C1orf198	0.011915	0.011915	0.10449	0.0289597	0	8035-6	3	SL011295	Q9H425	84886	RFU
1116	X11229_16	Serine/threonine-protein kinase/endoribonuclease IRE1	ERN1	ERN1	-0.011914	0.011914	0.0347797	0.468335	0	11229-16	3	SL007036	O75460	2081	RFU
1117	X5255_22	cAMP-specific 3',5'-cyclic phosphodiesterase 4D	PDE4D	PDE4D	-0.011885	0.011885	0.01201	0.802314	0	5255-22	3	SL011404	Q08499	5144	RFU
1118	X13411_21	E3 ubiquitin-protein ligase NRDP1	RNF41	RNF41	0.011342	0.011342	0.0756196	0.114445	0	13411-21	3	SL020111	Q9H4P4	10193	RFU
1119	X5646_20	Ribonuclease K6	RNAS6	RNASE6	0.010959	0.010959	0.259361	3.78261e-08	1	5646-20	3	SL012758	Q93091	6039	RFU
1120	X23525_27	Nitric oxide synthase-interacting protein	NOSIP	NOSIP	-0.010934	0.010934	0.0615374	0.199162	0	23525-27	3	SL023402	Q9Y314	51070	RFU
1121	X12800_5	Tubulin polymerization-promoting protein family member 2	TPPP2	TPPP2	0.010922	0.010922	0.399539	3.53182e-18	1	12800-5	3	SL019890	P59282	122664	RFU
1122	X2831_29	Kallikrein-11	Kallikrein 11	KLK11	-0.010665	0.010665	-0.19339	4.70882e-05	1	2831-29	1	SL002763	Q9UBX7	11012	RFU
1123	X7959_34	Cadherin-7	CADH7	CDH7	-0.010354	0.010354	0.103099	0.0311762	0	7959-34	3	SL007764	Q9ULB5	1005	RFU
1124	X11215_6	Cadherin-15:Cytoplasmic domain	CAD15:CD	CDH15	-0.010277	0.010277	-0.162021	0.00067444	0	11215-6	3	SL025808	P55291	1013	RFU
1125	X9955_40	RING finger protein 148:region 2	RN148:region 2	RNF148	0.010234	0.010234	-0.0379932	0.428219	0	9955-40	3	SL025972	Q8N7C7	378925	RFU
1126	X12990_39	Mitogen-activated protein kinase kinase kinase 3	MAP3K3	MAP3K3	-0.010104	0.010104	-0.217618	4.40474e-06	1	12990-39	3	SL005017	Q99759	4215	RFU
1127	X6285_71	Malectin	K0152	MLEC	0.010012	0.010012	0.345575	1.05643e-13	1	6285-71	3	SL008682	Q14165	9761	RFU
1128	X3077_66	Coagulation factor Xa	Coagulation Factor Xa	F10	-0.009846	0.009846	0.180614	0.000146988	0	3077-66	2	SL003324	P00742	2159	RFU
1129	X23696_256	tRNA (adenine(58)-N(1))-methyltransferase non-catalytic subunit TRM6	TRM6	TRMT6	0.009806	0.009806	0.427746	7.22943e-21	1	23696-256	3	SL023309	Q9UJA5	51605	RFU
1130	X21786_25	Cyclin-dependent kinase-like 2	CDKL2	CDKL2	0.009744	0.009744	0.155617	0.00109975	0	21786-25	3	SL022500	Q92772	8999	RFU
1131	X6467_65	Protein O-glucosyltransferase 1	KTEL1	POGLUT1	-0.007378	0.007378	0.0889019	0.0633382	0	6467-65	3	SL012705	Q8NBL1	56983	RFU
1132	X11510_31	Apolipoprotein L1	Apo L1	APOL1	-0.007155	0.007155	0.0418643	0.382647	0	11510-31	3	SL005699	O14791	8542	RFU
1133	X23312_16	Rab-like protein 3	RABL3	RABL3	-0.007064	0.007064	0.00782292	0.870464	0	23312-16	3	SL023177	Q5HYI8	285282	RFU
1134	X6361_49	Receptor-type tyrosine-protein phosphatase R	PTPRR	PTPRR	-0.006618	0.006618	-0.00758898	0.874305	0	6361-49	3	SL017437	Q15256	5801	RFU
1135	X23564_83	Protein-lysine methyltransferase METTL21C	MT21C	METTL21C	-0.006444	0.006444	-0.0514511	0.283185	0	23564-83	3	SL023622	Q5VZV1	196541	RFU
1136	X8280_238	Vitronectin	Vitronectin	VTN	-0.00626	0.00626	0.0684565	0.153111	0	8280-238	3	SL000616	P04004	7448	RFU
1137	X23380_16	Trans-3-hydroxy-L-proline dehydratase	T3HPD	L3HYPDH	0.006176	0.006176	0.34187	2.00062e-13	1	23380-16	3	SL023399	Q96EM0	112849	RFU
1138	X25901_3	CREB-regulated transcription coactivator 3	CRTC3	CRTC3	0.00617	0.00617	0.226409	1.73856e-06	1	25901-3	3	SL024259	Q6UUV7	64784	RFU
1139	X12077_32	Growth/differentiation factor 8	Myostatin	MSTN	-0.005857	0.005857	-0.0124664	0.794965	0	12077-32	3	SL004357	O14793	2660	RFU
1140	X21002_1	NudC domain-containing protein 2	NUDC2	NUDCD2	0.005475	0.005475	0.336787	4.73897e-13	1	21002-1	3	SL022148	Q8WVJ2	134492	RFU
1141	X4995_16	15-hydroxyprostaglandin dehydrogenase [NAD(+)]	HPG-	HPGD	0.005289	0.005289	0.2221	2.75501e-06	1	4995-16	1	SL003930	P15428	3248	RFU
1142	X7871_16	Transmembrane protein 132A	T132A	TMEM132A	-0.005161	0.005161	0.0146161	0.760607	0	7871-16	3	SL008988	Q24JP5	54972	RFU
1143	X4962_52	Cerebral dopamine neurotrophic factor	ARMEL	CDNF	0.004395	0.004395	0.353189	2.76856e-14	1	4962-52	1	SL012538	Q49AH0	441549	RFU
1144	X5698_60	Tenascin-X	Tenascin-X	TNXB	-0.00412	0.00412	0.094209	0.0490524	0	5698-60	3	SL005005	P22105	7148	RFU
1145	X22075_16	Cyclic AMP-dependent transcription factor ATF-3	ATF3	ATF3	-0.003838	0.003838	-0.109317	0.0222823	0	22075-16	3	SL018379	P18847	467	RFU
1146	X2687_2	Melanoma-derived growth regulatory protein	MIA	MIA	-0.003103	0.003103	0.157334	0.000966322	0	2687-2	1	SL001947	Q16674	8190	RFU
1147	X11277_23	Cyclic AMP-dependent transcription factor ATF-6 alpha	ATF6A	ATF6	-0.002922	0.002922	0.256016	5.72201e-08	1	11277-23	3	SL014732	P18850	22926	RFU
1148	X22479_64	Inositol hexakisphosphate kinase 2	IP6K2	IP6K2	-0.002689	0.002689	0.115949	0.0153039	0	22479-64	3	SL007750	Q9UHH9	51447	RFU
1149	X13101_60	Sclerostin	SOST	SOST	0.00234	0.00234	0.139276	0.00352969	0	13101-60	3	SL007631	Q9BQB4	50964	RFU
1150	X8660_5	Olfactomedin-like protein 3	OLFL3	OLFML3	-0.002334	0.002334	0.152921	0.00134371	0	8660-5	3	SL009409	Q9NRN5	56944	RFU
1151	X15591_28	Glutathione peroxidase 1	Glutathione peroxidase	GPX1	-0.002117	0.002117	-0.291093	5.55557e-10	1	15591-28	3	SL001812	P07203	2876	RFU
1152	X2869_68	Protein kinase C delta type	PKC-D	PRKCD	-0.001695	0.001695	-0.233093	8.35986e-07	1	2869-68	3	SL000554	Q05655	5580	RFU
1153	X12501_10	Tubulin-specific chaperone A	TBCA	TBCA	0.001642	0.001642	0.334619	6.81384e-13	1	12501-10	3	SL008849	O75347	6902	RFU
1154	X12577_100	Flap endonuclease 1	FLAP endonuclease-1	FEN1	-0.000975	0.000975	0.0849555	0.0760502	0	12577-100	3	SL002091	P39748	2237	RFU
1155	X3292_75	CD48 antigen	CD48	CD48	0.000537	0.000537	0.270467	9.18071e-09	1	3292-75	1	SL010450	P09326	962	RFU
1156	X22378_2	Keratin 34	Keratin 34	KRT34	-0.000466	0.000466	0.146887	0.00208031	0	22378-2	3	SL006625	O76011	100653049	RFU
1157	X9416_77	Carboxypeptidase M	CBPM	CPM	-4.9e-05	4.9e-05	0.0622632	0.193904	0	9416-77	3	SL008646	P14384	1368	RFU

## Sheet: 109-Model Protein Weights
Model Rank	Analytes	TargetFullName	Target	EntrezGeneSymbol	Model Weight	Model Weigh ABS	Spearman Age Correlation	Spearman Age P	Correlation Significant	SeqId	SeqIdVersion	SomaId	UniProt	EntrezGeneID	Units
1	X18880_81	Collagen Type III	Collagen Type III	COL3A1	-6.80595	6.80595	-0.0300609	0.530822	0	18880-81	3	SL002805	P02461	1281	RFU
2	X5116_62	Roundabout homolog 2	ROBO2	ROBO2	-6.54469	6.54469	-0.023866	0.618801	0	5116-62	2	SL007680	Q9HCK4	6092	RFU
3	X7251_64	Complement C1q tumor necrosis factor-related protein 3	C1QT3	C1QTNF3	-5.09797	5.09797	-0.236808	5.51181e-07	1	7251-64	3	SL012818	Q9BXJ4	114899	RFU
4	X8334_65	T-complex protein 11 homolog	TCP11	TCP11	-5.04474	5.04474	-0.193691	4.58005e-05	1	8334-65	3	SL018477	Q8WWU5	6954	RFU
5	X23622_128	SOSS complex subunit C	SOSSC	INIP	-4.96437	4.96437	-0.0686826	0.151755	0	23622-128	3	SL023327	Q9NRY2	58493	RFU
6	X5716_49	Putative chondrosarcoma-associated gene 1 protein	CSAG1	CSAG1	4.935	4.935	0.0429669	0.370229	0	5716-49	3	SL017101	Q6PB30	158511	RFU
7	X2693_20	Oncostatin-M	OSM	OSM	4.92358	4.92358	0.0209525	0.662259	0	2693-20	3	SL000530	P13725	5008	RFU
8	X15503_15	Left-right determination factor 2	Lefty-A	LEFTY2	4.86259	4.86259	0.548469	1.09498e-35	1	15503-15	3	SL004647	O00292	7044	RFU
9	X12630_8	Arfaptin-2	ARFP2	ARFIP2	4.85471	4.85471	0.305875	6.44272e-11	1	12630-8	3	SL019787	P53365	23647	RFU
10	X4374_45	Growth/differentiation factor 15	MIC-1	GDF15	4.83613	4.83613	0.61194	3.00613e-46	1	4374-45	2	SL003869	Q99988	9518	RFU
11	X4487_1	Fibroblast growth factor 7	FGF7	FGF7	-4.75668	4.75668	-0.0558992	0.243569	0	4487-1	1	SL001691	P21781	2252	RFU
12	X10366_11	Platelet-derived growth factor receptor alpha	PDGFRA	PDGFRA	-4.7163	4.7163	-0.144625	0.00244065	0	10366-11	3	SL001728	P16234	5156	RFU
13	X3373_5	Granzyme H	Granzyme H	GZMH	-4.62012	4.62012	-0.166578	0.000470996	0	3373-5	2	SL004654	P20718	2999	RFU
14	X19261_12	Syntenin-2	SDCB2	SDCBP2	4.52809	4.52809	0.274656	5.29091e-09	1	19261-12	3	SL015225	Q9H190	27111	RFU
15	X8467_9	Inhibin beta A chain:Inhibin beta B chain heterodimer	Activin AB	INHBA|INHBB	4.49321	4.49321	0.507896	4.91987e-30	1	8467-9	3	SL004837	P08476|P09529	3624|3625	RFU
16	X4673_13	Interleukin-6	IL-6	IL6	-4.43606	4.43606	-0.128514	0.0071451	0	4673-13	2	SL000087	P05231	3569	RFU
17	X4413_3	Antileukoproteinase	SLPI	SLPI	4.40496	4.40496	0.476088	4.18876e-26	1	4413-3	2	SL001888	P03973	6590	RFU
18	X5664_57	Beta-defensin 106	D106A	DEFB106A	-4.39609	4.39609	-0.116983	0.0144099	0	5664-57	3	SL012682	Q8N104	245909	RFU
19	X10339_48	Gamma-enolase	NSE	ENO2	4.36613	4.36613	0.115842	0.0153995	0	10339-48	3	SL001731	P09104	2026	RFU
20	X6392_7	WNT1-inducible-signaling pathway protein 2	WISP-2	CCN5	4.34627	4.34627	0.519743	1.31697e-31	1	6392-7	3	SL004674	O76076	8839	RFU
21	X15413_3	Phosphatidylcholine-sterol acyltransferase	LCAT	LCAT	-4.26311	4.26311	-0.124388	0.00924268	0	15413-3	3	SL006349	P04180	3931	RFU
22	X5091_28	Leukocyte immunoglobulin-like receptor subfamily B member 2	ILT-4	LILRB2	4.25672	4.25672	0.408682	5.05973e-19	1	5091-28	3	SL005191	Q8N423	10288	RFU
23	X6545_58	Major prion protein	PRIO	PRNP	-4.18374	4.18374	-0.119448	0.0124616	0	6545-58	3	SL007074	P04156	5621	RFU
24	X19335_2	Hematological and neurological expressed 1 protein	HN1	JPT1	-4.15823	4.15823	0.235161	6.6351e-07	1	19335-2	3	SL005988	Q9UK76	51155	RFU
25	X11421_10	EH domain-containing protein 4	EHD4	EHD4	-4.11222	4.11222	-0.0325209	0.497729	0	11421-10	3	SL008304	Q9H223	30844	RFU
26	X5807_77	CD70 antigen	CD70	CD70	-4.08242	4.08242	-0.189509	6.70712e-05	1	5807-77	3	SL007195	P32970	970	RFU
27	X14121_24	Tumor necrosis factor receptor superfamily member 10D	TRAIL R4	TNFRSF10D	4.06014	4.06014	0.340123	2.69585e-13	1	14121-24	3	SL004159	Q9UBN6	8793	RFU
28	X23176_17	Beta-dystroglycan	Beta-dystroglycan	DAG1	-4.04386	4.04386	0.0239645	0.617355	0	23176-17	3	SL004979	Q14118	1605	RFU
29	X21338_44	Nucleotide exchange factor SIL1	SIL1	SIL1	-3.98658	3.98658	-0.0185545	0.698907	0	21338-44	3	SL022226	Q9H173	64374	RFU
30	X12957_62	Cytochrome b-c1 complex subunit 7	UCR6	UQCRB	3.98161	3.98161	0.0204287	0.670199	0	12957-62	3	SL008041	P14927	7381	RFU
31	X9900_36	Neurofilament heavy polypeptide	NFH	NEFH	3.96694	3.96694	0.644608	1.10726e-52	1	9900-36	3	SL019163	P12036	4744	RFU
32	X6420_4	Succinate dehydrogenase assembly factor 2, mitochondrial	SDHF2	SDHAF2	3.91639	3.91639	0.479221	1.79021e-26	1	6420-4	3	SL017454	Q9NX18	54949	RFU
33	X9459_7	Tumor necrosis factor receptor superfamily member 6	Fas, soluble	FAS	3.90525	3.90525	0.403881	1.41423e-18	1	9459-7	3	SL002731	P25445	355	RFU
34	X6580_29	Pregnancy zone protein	Pregnancy zone protein	PZP	3.88697	3.88697	0.0345239	0.471615	0	6580-29	3	SL004740	P20742	5858	RFU
35	X16785_45	Defensin-5	HD-5	DEFA5	3.86771	3.86771	0.292805	4.35578e-10	1	16785-45	3	SL004530	Q01523	1670	RFU
36	X19323_1	Receptor-binding cancer antigen expressed on SiSo cells	RCAS1	EBAG9	-3.86122	3.86122	-0.0435982	0.363233	0	19323-1	3	SL013709	O00559	9166	RFU
37	X25256_153	Elongation factor 1-alpha 1	EF-1-alpha-1	EEF1A1	3.81735	3.81735	0.232492	8.93737e-07	1	25256-153	3	SL003681	P68104	1915	RFU
38	X3709_4	Alanine aminotransferase 1	ALT	GPT	3.8093	3.8093	0.503644	1.74408e-29	1	3709-4	2	SL000617	P24298	2875	RFU
39	X24895_25	F-BAR and double SH3 domains protein 1	FCSD1	FCHSD1	3.79597	3.79597	0.422393	2.44949e-20	1	24895-25	3	SL023599	Q86WN1	89848	RFU
40	X13102_1	Protein FAM3D	FAM3D	FAM3D	3.79338	3.79338	0.237328	5.19639e-07	1	13102-1	3	SL012769	Q96BQ1	131177	RFU
41	X23542_8	Golgi phosphoprotein 3-like	GLP3L	GOLPH3L	-3.79148	3.79148	-0.141175	0.00310081	0	23542-8	3	SL023328	Q9H4A5	55204	RFU
42	X3457_57	Periostin	Periostin	POSTN	3.75129	3.75129	0.495291	1.98972e-28	1	3457-57	1	SL005084	Q15063	10631	RFU
43	X19590_46	Pulmonary surfactant-associated protein D	SP-D	SFTPD	3.74744	3.74744	0.0901069	0.0598253	0	19590-46	3	SL004484	P35247	6441	RFU
44	X8994_65	SLAM family member 8	SLAMF8	SLAMF8	-3.74554	3.74554	0.084868	0.076354	0	8994-65	3	SL010380	Q9P0V8	56833	RFU
45	X9363_11	Cancer/testis antigen 55	CX048	CT55	-3.72224	3.72224	-0.0750623	0.117147	0	9363-11	3	SL017420	Q8WUE5	54967	RFU
46	X15386_7	Fatty acid-binding protein, adipocyte	FABPA	FABP4	3.68109	3.68109	0.353779	2.49203e-14	1	15386-7	3	SL005086	P15090	2167	RFU
47	X20921_1	PDZ domain-containing protein GIPC2	GIPC2	GIPC2	-3.60684	3.60684	-0.0323553	0.499922	0	20921-1	3	SL022053	Q8TF65	54810	RFU
48	X13742_66	Interleukin-22	IL-22	IL22	-3.57023	3.57023	-0.0392896	0.412618	0	13742-66	3	SL004347	Q9GZX6	50616	RFU
49	X3290_50	CD109 antigen	CD109	CD109	3.51379	3.51379	0.340191	2.66475e-13	1	3290-50	2	SL008773	Q6YHK3	135228	RFU
50	X3132_1	Vascular endothelial growth factor C	VEGF-C	VEGFC	3.49563	3.49563	-0.184624	0.000103668	0	3132-1	1	SL004486	P49767	7424	RFU
51	X5644_60	Ribonuclease 4	RNAS4	RNASE4	3.41531	3.41531	0.396381	6.81491e-18	1	5644-60	3	SL007198	P34096	6038	RFU
52	X10419_1	Scavenger receptor class A member 5	SCAR5	SCARA5	-3.41254	3.41254	0.150663	0.00158548	0	10419-1	3	SL014110	Q6ZMJ2	286133	RFU
53	X22365_52	Cyclic AMP-dependent transcription factor ATF-5	ATF5	ATF5	3.388	3.388	0.116955	0.0144334	0	22365-52	3	SL023037	Q9Y2D1	22809	RFU
54	X18813_15	ATP-dependent RNA helicase DDX19A	DD19A	DDX19A	-3.34145	3.34145	-0.255498	6.09746e-08	1	18813-15	3	SL021131	Q9NUU7	55308	RFU
55	X22141_59	6-phosphofructo-2-kinase/fructose-2,6-bisphosphatase 1	F261	PFKFB1	3.32813	3.32813	0.0166405	0.728675	0	22141-59	3	SL022772	P16118	5207	RFU
56	X14109_15	C-C motif chemokine 15	MIP-5	CCL15	3.32007	3.32007	0.508029	4.72801e-30	1	14109-15	3	SL003190	Q16663	6359	RFU
57	X21229_5	Transmembrane and immunoglobulin domain-containing protein 2	TMIG2	TMIGD2	-3.26547	3.26547	-0.197078	3.34256e-05	1	21229-5	3	SL008735	Q96BF3	126259	RFU
58	X4272_46	Glucose-6-phosphate isomerase	PHI	GPI	3.25108	3.25108	0.446539	8.35379e-23	1	4272-46	2	SL000539	P06744	2821	RFU
59	X9576_58	Motor neuron and pancreas homeobox protein 1	MNX1	MNX1	3.24551	3.24551	0.0340149	0.478179	0	9576-58	3	SL019054	P50219	3110	RFU
60	X11617_1	Integrin alpha-L	LFA-1 alpha-L chain	ITGAL	3.19938	3.19938	-0.11688	0.014497	0	11617-1	3	SL004121	P20701	3683	RFU
61	X6356_3	Carboxypeptidase B	Carboxypeptidase B1	CPB1	3.17365	3.17365	0.320203	7.08847e-12	1	6356-3	3	SL011428	P15086	1360	RFU
62	X12663_1	Thiosulfate sulfurtransferase	THTR	TST	-3.1661	3.1661	0.159648	0.000810113	0	12663-1	3	SL011234	Q16762	7263	RFU
63	X3186_2	Complement C2	C2	C2	-3.15864	3.15864	0.136726	0.00419031	0	3186-2	2	SL002525	P06681	717	RFU
64	X7693_13	Tumor necrosis factor receptor superfamily member 10B	TRAIL R2	TNFRSF10B	3.15791	3.15791	0.236237	5.87864e-07	1	7693-13	3	SL004157	O14763	8795	RFU
65	X9774_59	RING finger protein 150	RN150	RNF150	3.15652	3.15652	0.091622	0.0556383	0	9774-59	3	SL018010	Q9ULK6	57484	RFU
66	X7201_5	Iron-sulfur cluster assembly enzyme ISCU, mitochondrial	ISCU	ISCU	-3.13189	3.13189	-0.0710888	0.137889	0	7201-5	3	SL018102	Q9H1K1	23479	RFU
67	X7922_5	Adrenomedullin	Adrenomedullin	ADM	3.12106	3.12106	0.343899	1.41179e-13	1	7922-5	3	SL002782	P35318	133	RFU
68	X4785_30	Corticosteroid-binding globulin	CBG	SERPINA6	-3.09072	3.09072	-0.000162606	0.997296	0	4785-30	3	SL000347	P08185	866	RFU
[truncated: 41 more rows]
